# Supplementary material for: Clinical and Economic Consequences of Failure of Initial Antibiotic Therapy for Patients with Community-Onset Complicated Intra-Abdominal Infections
Source: PLoS One. 2015 Apr 24;10(4):e0119956. doi: 10.1371/journal.pone.0119956 (PMC4409341; doi:10.1371/journal.pone.0119956)
Supplement: S1 Dataset — (XLSX) [file pone.0119956.s001.xlsx]

## Sheet: 140828_cIAI(Epi+Medi)
Title: Dataset
	0=success, 1=failure	0=female, 1=male			0=No, 1=Yes	1=Communty acquierd infection, 2=Health care-associated infection	0=No, 1=Yes	0=No, 1=Yes	0=No, 1=Yes	0=No, 1=Yes	0=No, 1=Yes	0=No, 1=Yes	0=No, 1=Yes	0=No, 1=Yes		0=No, 1=Yes	0=No, 1=Yes	0=No, 1=Yes	0=No, 1=Yes	0=No, 1=Yes	0=No, 1=Yes	0=No, 1=Yes		0=No, 1=Yes	0=No, 1=Yes	0=No, 1=Yes	0=No, 1=Yes	0=No, 1=Yes	0=No, 1=Yes	0=No, 1=Yes	0=No, 1=Yes	0=No, 1=Yes	0=No, 1=Yes	0=No, 1=Yes	0=No, 1=Yes	0=No, 1=Yes	0=No, 1=Yes	0=No, 1=Yes	0=No, 1=Yes		0=No, 1=Yes		0=No, 1=Yes	0=No, 1=Yes	0=Survival, 1=Death
ID	Failure_initial_antibiotic	Sex	Age	Lenth_of_hospital_stay	ICU_care	Epidemiologic_category	Underlying_disease	DM	HTN	Cardiovascular_disease	Neurologic_disease	Pulmonary_disease	CRF	Liver_cirrhosis	LC_Child	IBD	Hematologic_cancer	Solid_cancer	Organ_transplant	Alcoholism	Steroid_user	Immunosuppresant_use	APACHE_II	Intraabdominal_abscess	Com_appendicitis	Com_diveerticulitis	Com_cholecystitis	Perforated_gastric	Perforated_duodenal	Perperation_intestine	Dx_site_appendix	Dx_site_colon	Dx_site_small_bowel	Dx_site_stomach_duodenum	Dx_site_other	Generalized_peritonitis	Single_abscess	Localized_infection	Multiple_abscess	OP_Total_Count	First_op	Time_to_1st_op_hr	Re_op	Tertiary_peritonitis	In_hospital_mortality	Initial_antibiotics	Lenth_of_hospital_stay	parenteral_antibiotic_days	Cost_total_dollars
1	0	0	70	36	1	1	1	1	1	0	0	0	0	0	0	0	0	0	0	0	0	0	22	0	0	0	0	0	0	1	0	1	0	0	0	1	0	0	0	1	1	5	0	0	0	3G. Cephalosporins,metronidazole	36	16	17276.6
2	0	0	83	22	1	1	0	0	0	0	0	0	0	0	0	0	0	0	0	0	0	0	23	0	0	0	0	0	1	0	0	0	0	1	0	1	0	0	0	1	1	5	0	0	0	3G. Cephalosporins,metronidazole	22	8	9401
4	0	1	26	8	0	1	0	0	0	0	0	0	0	0	0	0	0	0	0	0	0	0	0	1	0	0	0	0	0	0	0	0	0	1	0	0	1	0	0	1	1	24	0	0	0	3G. Cephalosporins,metronidazole	8	8	2572.26
5	0	1	21	10	0	1	0	0	0	0	0	0	0	0	0	0	0	0	0	0	0	0	2	0	0	0	0	0	1	0	0	0	0	1	0	1	0	0	0	1	1	50	0	0	0	3G. Cephalosporins,metronidazole	10	8	4687.42
6	0	1	63	12	1	1	1	1	1	0	0	0	0	0	0	0	0	0	0	0	0	0	8	0	0	0	0	0	1	0	0	0	0	1	0	0	0	1	0	1	1	4	0	0	0	3G. Cephalosporins,metronidazole	12	20	5233.91
7	0	1	22	14	0	1	0	0	0	0	0	0	0	0	0	0	0	0	0	0	0	0	5	0	0	0	0	0	0	0	1	0	0	0	0	0	1	0	0	1	1	75	0	0	0	Fluoroquinolone	14	10	5702.03
8	0	0	72	31	1	1	1	1	1	0	0	0	0	0	0	0	0	0	0	0	0	0	30	0	0	0	0	0	0	1	0	1	0	0	0	1	0	0	0	1	1	3	0	0	0	Carbapenems	31	9	11681.4
9	1	0	55	12	1	1	0	0	0	0	0	0	0	0	0	0	0	0	0	0	0	0	7	0	0	0	0	0	0	1	0	1	0	0	0	1	0	0	0	1	1	7	0	0	0	3G. Cephalosporins,metronidazole	12	10	6741.9
10	0	0	20	7	1	1	0	0	0	0	0	0	0	0	0	0	0	0	0	0	0	0	7	0	0	0	0	1	0	0	0	0	0	1	0	1	0	0	0	1	1	2	0	0	1	3G. Cephalosporins,metronidazole	7	3	4168.01
11	1	1	58	9	1	1	0	0	0	0	0	0	0	0	0	0	0	0	0	0	0	0	5	0	0	0	0	0	1	0	0	0	0	1	0	1	0	0	0	1	1	12	0	0	0	3G. Cephalosporins,metronidazole	9	10	6273.27
12	0	0	53	10	1	1	0	0	0	0	0	0	0	0	0	0	0	0	0	0	0	0	3	0	0	0	0	0	0	1	0	0	1	0	0	1	0	0	0	1	1	3	0	0	0	3G. Cephalosporins,metronidazole	10	7	5463.21
13	0	1	77	79	1	1	1	0	0	0	0	1	0	0	0	0	0	0	0	0	0	0	24	0	0	0	0	1	0	0	0	0	0	1	0	1	0	0	0	1	1	6	0	0	0	3G. Cephalosporins,metronidazole	79	69	42222.6
14	0	1	24	7	1	1	0	0	0	0	0	0	0	0	0	0	0	0	0	0	0	0	4	0	0	0	0	0	1	0	0	0	0	1	0	1	0	0	0	1	1	20	0	0	0	2G. Cephalosporins,metronidazole	7	7	5143.8
16	0	1	49	13	1	1	0	0	0	0	0	0	0	0	0	0	0	0	0	0	0	0	10	0	0	0	0	0	1	0	0	0	0	1	0	1	0	0	0	1	1	2	0	0	0	3G. Cephalosporins,metronidazole	13	5	9852.39
17	0	1	58	10	0	2	0	0	0	0	0	0	0	0	0	0	0	0	0	0	0	0	5	0	0	0	0	0	0	1	0	1	0	0	0	1	0	0	0	1	1	5	0	0	0	3G. Cephalosporins,metronidazole	10	8	4096.12
18	0	1	41	8	1	2	0	0	0	0	0	0	0	0	0	0	0	0	0	0	0	0	5	0	0	0	0	0	0	1	0	1	0	0	0	0	0	1	0	1	1	3	0	0	0	2G. Cephalosporins,metronidazole	8	8	4624.42
19	0	1	73	26	1	2	1	0	0	0	0	1	0	0	0	0	0	0	0	0	0	0	15	0	0	0	0	0	1	0	0	0	0	1	0	0	0	1	0	1	1	7	0	0	0	3G. Cephalosporins,metronidazole	26	12	9495.2
20	0	1	50	7	1	1	1	0	0	0	0	0	0	0	0	0	0	0	0	0	0	0	9	0	0	0	0	1	0	0	0	0	0	1	0	0	0	1	0	1	1	6	0	0	0	2G. Cephalosporins,metronidazole	7	6	4026.84
21	0	0	72	38	1	2	0	0	0	0	0	0	0	0	0	0	0	0	0	0	0	0	17	0	0	1	0	0	0	0	0	0	0	1	0	0	0	1	0	1	1	4	0	0	1	3G. Cephalosporins,metronidazole	38	9	14783.3
22	0	1	36	9	1	1	0	0	0	0	0	0	0	0	0	0	0	0	0	0	0	0	8	0	0	0	0	0	1	0	0	0	0	1	0	0	0	1	0	1	1	4	0	0	0	2G. Cephalosporins	9	8	6306.64
23	0	1	53	6	0	1	0	0	0	0	0	0	0	0	0	0	0	0	0	0	0	0	6	0	0	0	0	0	1	0	0	0	0	1	0	1	0	0	0	1	1	4	0	0	0	3G. Cephalosporins,metronidazole	6	6	3323.1
24	0	1	69	9	1	2	1	0	1	0	0	0	0	0	0	0	0	0	0	0	0	0	8	0	0	0	0	0	0	1	0	1	0	0	0	1	0	0	0	1	1	3	0	0	0	2G. Cephalosporins,metronidazole	9	6	4151.27
25	0	0	51	8	1	1	0	0	0	0	0	0	0	0	0	0	0	0	0	0	0	0	7	0	1	0	0	0	0	0	1	0	0	0	0	0	0	1	0	1	1	6	0	0	0	2G. Cephalosporins,metronidazole	8	6	4218.87
26	1	0	52	29	1	2	0	0	0	0	0	0	0	0	0	0	0	0	0	0	0	0	10	0	0	0	0	0	0	1	0	1	0	0	0	1	0	0	0	1	1	2	0	0	0	3G. Cephalosporins,metronidazole	29	16	1843.94
27	0	1	54	16	1	1	0	0	0	0	0	0	0	0	0	0	0	0	0	0	0	0	17	0	0	0	0	0	0	1	0	0	1	0	0	1	0	0	0	1	1	3	0	0	0	3G. Cephalosporins	16	17	7339.79
28	0	1	76	23	0	1	1	1	0	0	0	0	1	0	0	0	0	0	0	0	0	0	20	1	0	0	0	0	0	0	0	0	1	0	0	0	1	0	0	1	1	115	0	0	0	3G. Cephalosporins,metronidazole	23	17	9904.66
29	0	0	38	9	0	1	0	0	0	0	0	0	0	0	0	0	0	0	0	0	0	0	2	0	0	0	0	0	1	0	0	0	0	1	0	1	0	0	0	1	1	6	0	0	0	2G. Cephalosporins	9	6	3397.25
30	0	1	55	31	1	1	0	0	0	0	0	0	0	0	0	0	0	0	0	0	0	0	7	0	0	0	0	0	0	1	0	0	1	0	0	1	0	0	0	1	1	5	0	0	0	2G. Cephalosporins,metronidazole	31	25	8673.08
31	0	1	75	9	0	1	1	0	1	0	0	0	0	0	0	0	0	0	0	0	0	0	12	0	0	0	0	0	0	1	0	1	0	0	0	1	0	0	0	1	1	8	0	0	0	3G. Cephalosporins,metronidazole	9	8	3504.83
32	0	0	62	8	0	1	0	0	0	0	0	0	0	0	0	0	0	0	0	0	0	0	7	0	0	0	0	0	0	1	0	1	0	0	0	1	0	0	0	1	1	2	0	0	0	3G. Cephalosporins,metronidazole	8	8	4360.34
33	0	1	21	7	1	1	0	0	0	0	0	0	0	0	0	0	0	0	0	0	0	0	4	0	0	0	0	0	1	0	0	0	0	1	0	1	0	0	0	1	1	5	0	0	0	3G. Cephalosporins,metronidazole	7	7	3957.54
34	0	1	30	17	1	1	0	0	0	0	0	0	0	0	0	0	0	0	0	0	0	0	5	0	0	0	0	0	0	1	0	1	0	0	0	1	0	0	0	1	1	5	0	0	0	3G. Cephalosporins,metronidazole	17	6	8376.47
35	0	0	76	9	1	1	0	0	0	0	0	0	0	0	0	0	0	0	0	0	0	0	12	0	0	0	0	0	0	1	0	1	0	0	0	1	0	0	0	1	1	8	0	0	0	3G. Cephalosporins,metronidazole	9	7	4013.31
36	1	1	57	43	1	2	1	0	1	0	1	0	0	0	0	0	0	0	0	0	0	0	8	0	0	0	0	0	0	1	0	1	0	0	0	1	0	0	0	1	1	2	0	0	0	3G. Cephalosporins	43	24	13979.6
37	0	1	40	13	1	1	0	0	0	0	0	0	0	0	0	0	0	0	0	0	0	0	5	0	0	0	0	0	1	0	0	0	0	1	0	1	0	0	0	1	1	13	0	0	0	3G. Cephalosporins,metronidazole	13	9	6052.2
38	0	1	47	9	1	1	0	0	0	0	0	0	0	0	0	0	0	0	0	0	0	0	7	0	0	0	0	1	0	0	0	0	0	1	0	1	0	0	0	1	1	3	0	0	0	3G. Cephalosporins	9	10	4643.4
39	0	1	70	23	1	1	1	1	0	0	0	0	0	0	0	0	0	0	0	0	0	0	17	0	0	0	0	0	0	1	0	1	0	0	0	1	0	0	0	1	1	3	0	0	0	3G. Cephalosporins,metronidazole	23	20	17549.5
40	0	0	86	26	1	1	0	0	0	0	0	0	0	0	0	0	0	0	0	0	0	0	11	1	0	0	0	0	0	0	0	1	0	0	1	1	0	0	0	1	1	2	0	0	0	Carbapenems	26	9	11087.3
41	0	1	80	16	1	1	1	0	1	0	0	0	0	0	0	0	0	0	0	0	0	0	14	0	0	0	0	0	0	1	0	1	0	0	0	1	0	0	0	1	1	1	0	0	0	3G. Cephalosporins,metronidazole	16	7	5805.93
42	0	1	26	4	1	1	0	0	0	0	0	0	0	0	0	0	0	0	0	0	0	0	6	0	0	0	0	1	0	0	0	0	0	1	0	1	0	0	0	1	1	5	0	0	0	3G. Cephalosporins,metronidazole	4	5	3665.51
43	0	0	51	14	1	1	0	0	0	0	0	0	0	0	0	0	0	0	0	0	0	0	8	0	0	0	0	0	0	1	0	1	0	0	0	1	0	0	0	1	1	3	0	0	0	2G. Cephalosporins,metronidazole	14	13	7938.79
44	0	0	83	14	1	1	1	0	0	1	0	1	0	0	0	0	0	0	0	0	0	0	13	0	0	0	0	1	0	0	0	0	0	1	0	1	0	0	0	1	1	2	0	0	1	Carbapenems	14	16	11158.3
45	0	0	56	14	1	1	1	1	1	0	0	0	1	0	0	0	0	0	0	0	0	0	18	0	0	0	0	1	0	0	0	0	0	1	0	1	0	0	0	1	1	4	0	0	0	2G. Cephalosporins,metronidazole	14	6	5976.71
46	0	1	53	17	1	1	0	0	0	0	0	0	0	0	0	0	0	0	0	0	0	0	7	0	0	0	0	0	0	1	0	0	1	0	0	1	0	0	0	1	1	40	0	0	0	3G. Cephalosporins,metronidazole	17	14	7139.72
47	0	0	67	13	1	1	0	0	0	0	0	0	0	0	0	0	0	0	0	0	0	0	12	0	0	0	0	0	0	1	0	1	0	0	0	1	0	0	0	1	1	6	0	0	0	3G. Cephalosporins	13	7	6169.26
48	0	0	58	9	1	1	0	0	0	0	0	0	0	0	0	0	0	0	0	0	0	0	8	0	0	0	0	0	0	1	0	1	0	0	0	1	0	0	0	1	1	3	0	0	0	3G. Cephalosporins	9	7	3412.83
49	0	0	80	43	1	1	0	0	0	0	0	0	0	0	0	0	0	0	0	0	0	0	15	0	0	0	0	0	0	1	0	1	0	1	0	1	0	0	0	1	1	3	0	0	0	3G. Cephalosporins,metronidazole	43	25	15342.4
50	0	1	48	11	0	1	1	0	1	1	0	0	0	0	0	0	0	0	0	0	0	0	11	0	0	1	0	0	0	0	0	1	0	0	0	0	0	1	0	1	1	3.5	0	0	0	3G. Cephalosporins,metronidazole	11	11	3171.18
51	0	0	29	15	1	1	0	0	0	0	0	0	0	0	0	0	0	0	0	0	0	0	12	0	0	0	0	0	0	0	0	0	0	0	1	1	0	0	0	1	1	7.38	0	0	0	β-lactam/β-lactamase inhibitor combinations,Fluo	15	15	7451.4
52	0	0	68	12	1	1	1	1	1	0	0	0	0	0	0	0	0	1	0	0	0	0	9	0	0	0	0	0	1	0	0	0	0	1	0	0	0	1	0	1	1	30.25	0	0	0	Fluoroquinolone	12	12	8655.57
53	0	0	85	33	0	1	1	1	0	0	1	0	0	0	0	0	0	0	0	0	0	0	15	0	0	0	1	0	0	0	0	0	0	0	1	0	0	1	0	1	1	95.3	0	0	0	Fluoroquinolone	33	23	9756.97
54	0	0	80	4	0	1	1	0	1	0	0	0	0	0	0	0	0	0	0	0	0	0	10	0	1	0	0	0	0	0	1	0	0	0	0	0	0	1	0	1	1	3.65	0	0	0	3G. Cephalosporins,metronidazole	4	5	1614.51
55	0	1	72	17	0	1	1	0	0	0	0	0	0	0	0	0	0	1	0	0	0	0	10	0	1	0	0	0	0	0	1	0	0	0	0	0	0	1	0	1	1	10.45	0	0	0	3G. Cephalosporins,metronidazole	17	17	4214.67
56	0	0	80	14	0	1	1	0	1	0	1	0	0	0	0	0	0	0	0	0	0	0	12	0	0	1	0	0	0	0	0	1	0	0	0	0	0	1	0	1	1	5.5	0	0	0	3G. Cephalosporins,metronidazole	14	15	7992.68
57	1	1	53	18	0	1	1	1	1	0	0	0	0	0	0	0	0	0	0	0	0	0	13	0	1	0	0	0	0	0	1	0	0	0	0	0	0	1	0	1	1	4.48	0	0	0	3G. Cephalosporins,Fluoroquinolone	18	17	8868.47
58	0	0	80	5	0	2	1	1	1	0	0	0	0	0	0	0	0	0	0	0	0	0	14	0	1	0	0	0	0	0	1	0	0	0	0	0	0	1	0	1	1	7.57	0	0	0	3G. Cephalosporins,metronidazole	5	6	2998.84
59	0	0	49	5	0	1	0	0	0	0	0	0	0	0	0	0	0	0	0	0	0	0	5	0	1	0	0	0	0	0	1	0	0	0	0	0	0	1	0	1	1	6.5	0	0	0	3G. Cephalosporins,metronidazole	5	5	2566.21
60	0	1	51	7	0	1	1	0	1	0	0	0	0	0	0	0	0	0	0	0	0	0	7	0	1	0	0	0	0	0	1	0	0	0	0	0	0	1	0	1	1	3.67	0	0	0	Fluoroquinolone,metronidazole	7	8	3665.77
61	0	0	66	4	1	1	1	0	1	0	0	0	0	0	0	0	0	0	0	0	0	0	8	0	0	0	1	0	0	0	0	0	0	0	1	0	0	1	0	1	1	3.17	0	0	0	Fluoroquinolone	4	5	3653.5
62	0	1	36	22	0	1	1	1	0	0	0	0	0	0	0	0	0	0	0	0	0	0	8	0	0	0	0	0	1	0	0	0	0	1	0	1	0	0	0	2	1	6.42	1	0	0	Fluoroquinolone,metronidazole	22	14	8846.89
63	0	1	33	5	0	1	0	0	0	0	0	0	0	0	0	0	0	0	0	0	0	0	3	0	1	0	0	0	0	0	1	0	0	0	0	0	0	1	0	1	1	10.13	0	0	0	3G. Cephalosporins,metronidazole	5	5	2891.01
64	0	0	58	6	0	1	1	0	1	0	1	0	0	0	0	0	0	0	0	0	0	0	8	0	1	0	0	0	0	0	1	0	0	0	0	0	0	1	0	1	1	1.67	0	0	0	Fluoroquinolone,metronidazole	6	7	2893.37
65	1	1	81	9	1	1	0	0	0	0	0	0	0	0	0	0	0	0	0	0	0	0	15	0	1	0	0	0	0	0	1	0	0	0	0	0	0	1	0	1	1	13.45	0	0	0	3G. Cephalosporins,metronidazole	9	7	5596.39
66	0	0	31	3	0	1	0	0	0	0	0	0	0	0	0	0	0	0	0	0	0	0	6	0	1	0	0	0	0	0	1	0	0	0	0	0	0	1	0	1	1	8.28	0	0	0	3G. Cephalosporins	3	4	2322.85
67	0	1	60	11	0	1	1	1	1	0	0	0	0	0	0	0	0	0	0	0	0	0	16	0	0	0	0	0	0	0	0	0	0	0	1	0	0	0	1	1	1	3	0	0	0	Fluoroquinolone	11	12	2619.07
68	1	1	50	7	0	1	0	0	0	0	0	0	0	0	0	0	0	0	0	0	0	0	2	0	1	0	0	0	0	0	1	0	0	0	0	0	0	1	0	1	1	2	0	0	0	β-lactam/β-lactamase inhibitor combinations,metr	7	8	2673.11
71	0	1	55	17	1	1	1	1	0	0	1	0	0	0	0	0	0	0	0	0	0	0	15	0	1	0	0	0	0	0	1	0	0	0	0	1	0	0	0	2	1	6.1	1	0	0	Fluoroquinolone,metronidazole	17	17	6683.65
72	0	1	38	10	0	1	0	0	0	0	0	0	0	0	0	0	0	0	0	0	0	0	1	0	1	0	0	0	0	0	1	0	0	0	0	0	1	0	0	1	1	21.67	0	0	0	3G. Cephalosporins,metronidazole	10	11	3541.79
74	1	0	77	9	1	1	1	0	1	0	0	0	0	0	0	0	0	1	0	0	0	0	14	0	0	0	1	0	0	0	0	0	0	0	1	0	0	1	0	1	1	49.83	0	0	0	3G. Cephalosporins,metronidazole	9	8	4887.8
75	0	1	67	8	0	1	1	0	0	0	0	0	0	0	0	0	0	1	0	0	0	0	6	0	0	0	0	0	0	0	0	0	0	0	1	0	1	0	0	1	1	5.55	0	0	0	3G. Cephalosporins	8	9	3839.61
77	0	1	72	31	0	1	1	0	1	0	0	0	0	0	0	0	1	1	0	0	0	0	19	0	1	0	0	0	0	0	1	0	0	0	0	0	0	1	0	1	1	172.9	0	0	0	β-lactam/β-lactamase inhibitor combinations,Fluo	31	28	11611.6
78	0	0	77	5	0	1	1	1	1	0	0	0	0	0	0	0	0	0	0	0	0	0	8	0	0	1	0	0	0	0	0	1	0	0	0	0	1	0	0	1	1	16.57	0	0	0	3G. Cephalosporins,metronidazole	5	2	6828.19
79	0	1	28	4	0	1	0	0	0	0	0	0	0	0	0	0	0	0	0	0	0	0	4	0	1	0	0	0	0	0	1	0	0	0	0	0	0	1	0	1	1	4	0	0	0	3G. Cephalosporins,metronidazole	4	5	2642.31
80	0	1	28	7	0	1	0	0	0	0	0	0	0	0	0	0	0	0	0	0	0	0	2	0	0	0	0	0	1	0	0	0	0	1	0	0	0	1	0	1	1	5.28	0	0	0	Fluoroquinolone	7	6	3428.84
81	0	0	28	2	0	1	0	0	0	0	0	0	0	0	0	0	0	0	0	0	0	0	4	0	1	0	0	0	0	0	1	0	0	0	0	1	0	0	0	1	1	4.97	0	0	0	3G. Cephalosporins,metronidazole	2	3	2132.32
82	0	1	64	3	0	1	1	0	1	1	0	1	0	0	0	0	0	0	0	0	0	0	6	0	1	0	0	0	0	0	1	0	0	0	0	0	0	1	0	1	1	14.13	0	0	0	3G. Cephalosporins	3	3	2022.69
83	0	0	37	5	0	1	1	0	0	0	0	1	0	0	0	0	0	0	0	0	0	0	7	0	1	0	0	0	0	0	1	0	0	0	0	0	0	1	0	1	1	30.98	0	0	0	3G. Cephalosporins,metronidazole	5	6	3624.02
84	0	0	38	4	0	1	0	0	0	0	0	0	0	0	0	0	0	0	0	0	0	0	2	0	1	0	0	0	0	0	1	0	0	0	0	1	0	0	0	1	1	5.22	0	0	0	3G. Cephalosporins,metronidazole	4	4	2199.91
85	0	1	61	7	0	1	0	0	0	0	0	0	0	0	0	0	0	0	0	0	0	0	6	0	0	0	0	0	1	0	0	0	0	1	0	1	0	0	0	1	1	2.52	0	0	0	Fluoroquinolone	7	6	3221.77
86	0	1	28	5	0	1	0	0	0	0	0	0	0	0	0	0	0	0	0	0	0	0	3	0	1	0	0	0	0	0	1	0	0	0	0	0	0	1	0	1	1	19.5	0	0	0	3G. Cephalosporins,metronidazole	5	5	2595.32
87	0	1	18	6	0	1	0	0	0	0	0	0	0	0	0	0	0	0	0	0	0	0	7	0	1	0	0	0	0	0	1	0	0	0	0	1	0	0	0	1	1	8.95	0	0	0	Fluoroquinolone,metronidazole	6	5	3049.57
88	0	0	47	4	0	2	1	0	1	0	0	0	0	0	0	0	0	0	0	0	0	0	7	0	1	0	0	0	0	0	1	0	0	0	1	0	0	1	0	1	1	15	0	0	0	3G. Cephalosporins,metronidazole	4	5	3738.53
89	0	0	54	4	0	1	1	0	0	0	0	0	0	0	0	0	0	0	0	0	0	0	3	0	1	0	0	0	0	0	1	0	0	0	0	0	0	1	0	1	1	5.58	0	0	0	3G. Cephalosporins	4	5	2286.64
90	1	0	51	10	0	1	0	0	0	0	0	0	0	0	0	0	0	0	0	0	0	0	4	0	0	1	0	0	0	0	0	0	0	0	1	0	0	1	0	1	1	69.72	0	0	0	3G. Cephalosporins,metronidazole	10	7	6675.3
91	1	0	40	7	0	1	0	0	0	0	0	0	0	0	0	0	0	0	0	0	0	0	5	0	1	0	0	0	0	0	1	0	0	0	0	0	0	1	0	1	1	4.92	0	0	0	3G. Cephalosporins,metronidazole	7	8	3206.02
92	0	1	56	6	0	1	1	1	0	0	0	0	0	0	0	0	0	0	0	0	0	0	5	0	1	0	0	0	0	0	1	0	0	0	0	0	0	1	0	1	1	2.75	0	0	0	3G. Cephalosporins,metronidazole	6	7	2780.28
93	0	1	25	4	0	1	0	0	0	0	0	0	0	0	0	0	0	0	0	0	0	0	4	0	1	0	0	0	0	0	1	0	0	0	0	0	0	1	0	1	1	4.1	0	0	0	3G. Cephalosporins,metronidazole	4	5	2257.28
94	0	1	48	3	0	1	0	0	0	0	0	0	0	0	0	0	0	0	0	0	0	0	4	0	1	0	0	0	0	0	1	0	0	0	0	0	0	1	0	1	1	2.5	0	0	0	2G. Cephalosporins	3	0	2260.23
95	0	0	40	4	0	1	0	0	0	0	0	0	0	0	0	0	0	0	0	0	0	0	0	0	1	0	0	0	0	0	1	0	0	0	0	0	0	1	0	1	1	3	0	0	0	3G. Cephalosporins	4	4	2392.41
96	0	1	42	4	0	1	0	0	0	0	0	0	0	0	0	0	0	0	0	0	0	0	2	0	1	0	0	0	0	0	1	0	0	0	0	0	0	1	0	1	1	4.98	0	0	0	3G. Cephalosporins,metronidazole	4	5	2653.24
97	0	0	28	3	0	1	0	0	0	0	0	0	0	0	0	0	0	0	0	0	0	0	2	0	1	0	0	0	0	0	1	0	0	0	0	0	0	1	0	1	1	10.85	0	0	0	3G. Cephalosporins	3	4	2211.88
98	0	1	37	3	0	1	0	0	0	0	0	0	0	0	0	0	0	0	0	0	0	0	1	0	1	0	0	0	0	0	1	0	0	0	0	0	0	1	0	1	1	5.25	0	0	0	3G. Cephalosporins,metronidazole	3	4	2319.4
99	0	1	51	3	0	1	1	1	1	0	0	0	0	0	0	0	0	0	0	0	0	0	7	0	1	0	0	0	0	0	1	0	0	0	0	0	0	1	0	1	1	7.75	0	0	0	3G. Cephalosporins,metronidazole	3	7	2229.16
100	0	0	41	3	0	1	0	0	0	0	0	0	0	0	0	0	0	0	0	0	0	0	4	0	1	0	0	0	0	0	1	0	0	0	0	1	0	0	0	1	1	7	0	0	0	2G. Cephalosporins,metronidazole	3	3	2296.14
101	0	1	49	12	0	1	0	0	0	0	0	0	0	0	0	0	0	0	0	0	0	0	7	0	1	0	0	0	0	0	1	0	0	0	0	1	0	0	0	1	1	18	0	0	0	3G. Cephalosporins	12	10	5235.63
102	0	0	33	9	0	1	0	0	0	0	0	0	0	0	0	0	0	0	0	0	0	0	3	0	1	0	0	0	0	0	1	0	0	0	0	0	1	0	0	1	1	9	0	0	0	3G. Cephalosporins	9	8	3705.09
103	0	1	57	4	0	1	0	0	0	0	0	0	0	0	0	0	0	0	0	0	0	0	8	0	1	0	0	0	0	0	1	0	0	0	0	1	0	0	0	1	1	17	0	0	0	3G. Cephalosporins	4	3	2639.98
105	0	1	25	5	0	1	0	0	0	0	0	0	0	0	0	0	0	0	0	0	0	0	2	0	1	0	0	0	0	0	1	0	0	0	0	0	1	0	0	1	1	18	0	0	0	3G. Cephalosporins,metronidazole	5	4	2641.75
106	1	1	54	26	0	2	1	0	0	0	0	0	0	1	1	0	0	0	0	1	0	0	9	0	0	0	0	1	0	0	0	0	0	1	0	1	0	0	0	1	1	120	0	1	0	3G. Cephalosporins	26	25	6695.76
107	0	1	35	7	0	1	0	0	0	0	0	0	0	0	0	0	0	0	0	0	0	0	4	0	1	0	0	0	0	0	1	0	0	0	0	1	0	0	0	1	1	9	0	0	0	3G. Cephalosporins	7	8	2430.16
109	1	1	75	12	0	1	1	0	0	0	0	0	1	0	0	0	0	0	0	0	0	0	22	0	1	0	0	0	0	0	1	0	0	0	0	1	0	0	0	1	1	8	0	0	0	1G. Cephalosporins	12	11	3557.93
110	1	1	72	146	1	2	1	0	0	0	0	0	0	0	0	0	0	1	0	0	0	0	9	1	0	0	0	0	0	0	0	0	1	0	0	1	0	0	0	3	1	3	1	1	0	3G. Cephalosporins,metronidazole	146	41	37139.7
111	0	0	37	9	0	1	0	0	0	0	0	0	0	0	0	0	0	0	0	0	0	0	3	0	1	0	0	0	0	0	1	0	0	0	0	1	0	0	0	1	1	15	0	0	0	3G. Cephalosporins	9	8	3300.57
112	0	0	38	3	0	1	0	0	0	0	0	0	0	0	0	0	0	0	0	0	0	0	2	0	1	0	0	0	0	0	1	0	0	0	0	0	0	1	0	1	1	6	0	0	0	3G. Cephalosporins	3	4	2352.08
113	0	0	79	3	0	1	1	0	0	0	0	1	0	0	0	0	0	0	0	0	0	0	11	0	1	0	0	0	0	0	1	0	0	0	0	0	1	0	0	1	1	5	0	0	0	3G. Cephalosporins,metronidazole	3	3	2653.65
114	1	1	82	34	1	2	1	0	0	0	0	0	0	0	0	0	0	1	0	0	0	0	9	0	0	0	0	0	0	1	0	1	0	0	0	1	0	0	0	3	1	16	1	1	1	3G. Cephalosporins,metronidazole	34	26	20410.8
115	0	1	56	53	1	1	1	0	0	0	0	0	0	0	0	0	0	0	0	1	0	0	7	0	0	0	0	1	0	0	0	0	0	1	0	1	0	0	0	2	1	7	1	0	0	3G. Cephalosporins,metronidazole	53	33	28065.5
116	0	1	38	3	0	1	0	0	0	0	0	0	0	0	0	0	0	0	0	0	0	0	6	0	1	0	0	0	0	0	1	0	0	0	0	0	1	0	0	1	1	6	0	0	0	3G. Cephalosporins	3	3	2006.24
117	0	1	71	15	0	1	1	0	0	0	0	0	0	0	0	0	0	0	0	0	0	0	10	0	1	0	0	0	0	0	1	0	0	0	0	1	0	0	0	1	1	14	0	0	0	β-lactam/β-lactamase inhibitor combinations	15	16	3928.23
118	1	0	24	10	0	2	0	0	0	0	0	0	0	0	0	0	0	0	0	0	0	0	1	0	1	0	0	0	0	0	1	0	0	0	0	1	0	0	0	1	1	4	0	0	0	3G. Cephalosporins	10	10	3416.41
119	1	1	67	19	1	2	1	0	0	0	0	0	0	0	0	0	0	1	0	0	0	0	20	0	0	0	0	0	0	1	0	1	0	0	0	1	0	0	0	1	1	2	0	0	1	Carbapenems	19	19	24757.5
120	0	0	34	3	0	1	0	0	0	0	0	0	0	0	0	0	0	0	0	0	0	0	2	0	1	0	0	0	0	0	1	0	0	0	0	1	0	0	0	1	1	5	0	0	0	3G. Cephalosporins	3	3	2031.86
121	0	0	45	1	0	1	0	0	0	0	0	0	0	0	0	0	0	0	0	0	0	0	4	0	1	0	0	0	0	0	1	0	0	0	0	1	0	0	0	1	1	9	0	0	0	2G. Cephalosporins	1	2	2150.99
122	0	0	34	6	0	1	0	0	0	0	0	0	0	0	0	0	0	0	0	0	0	0	8	0	1	0	0	0	0	0	1	0	0	0	0	0	1	0	0	1	1	5	0	0	0	2G. Cephalosporins	6	2	2103.97
123	0	1	54	7	0	1	0	0	0	0	0	0	0	0	0	0	0	0	0	0	0	0	6	0	1	0	0	0	0	0	1	0	0	0	0	1	0	0	0	1	1	8	0	0	0	3G. Cephalosporins,metronidazole	7	6	3147.5
124	0	0	40	11	0	1	1	0	0	0	0	0	0	0	0	0	0	1	0	0	0	0	4	0	1	0	0	0	0	0	1	0	0	0	0	1	0	0	0	1	1	15	0	0	0	3G. Cephalosporins,metronidazole	11	6	6663.62
125	0	0	34	16	0	1	0	0	0	0	0	0	0	0	0	0	0	0	0	0	0	0	6	0	1	0	0	0	0	0	1	0	0	0	1	1	0	0	0	1	1	20	0	0	0	3G. Cephalosporins,metronidazole	16	7	4577.39
126	0	0	38	10	0	1	0	0	0	0	0	0	0	0	0	0	0	0	0	0	0	0	5	0	1	0	0	0	0	0	1	0	0	0	0	1	0	0	0	1	1	6	0	0	0	3G. Cephalosporins,metronidazole	10	10	4077.99
127	0	1	53	13	0	1	0	0	0	0	0	0	0	0	0	0	0	0	0	0	0	0	6	0	1	0	0	0	0	0	1	0	0	0	0	1	0	0	0	1	1	15	0	0	0	3G. Cephalosporins,metronidazole	13	13	3862.75
128	0	1	41	8	0	1	0	0	0	0	0	0	0	0	0	0	0	0	0	0	0	0	5	0	1	0	0	0	0	0	1	0	0	0	0	1	0	0	0	1	1	6	0	0	0	3G. Cephalosporins	8	9	3046.38
129	0	0	68	6	0	1	0	0	0	0	0	0	0	0	0	0	0	0	0	0	0	0	10	0	1	0	0	0	0	0	1	0	0	0	0	1	0	0	0	1	1	20	0	0	0	3G. Cephalosporins,metronidazole	6	6	2802.51
130	0	1	69	5	0	1	1	0	0	0	0	1	0	0	0	0	0	0	0	0	0	0	10	0	1	0	0	0	0	0	1	0	0	0	0	1	0	0	0	1	1	15	0	0	0	Fluoroquinolone	5	6	3476.02
131	0	1	30	9	0	1	0	0	0	0	0	0	0	0	0	0	0	0	0	0	0	0	2	0	1	0	0	0	0	0	1	0	0	0	0	0	0	1	0	1	1	16	0	0	0	3G. Cephalosporins,metronidazole	9	6	4345.99
132	0	1	60	7	0	1	1	0	0	0	0	0	0	0	0	0	0	1	0	0	0	0	7	0	1	0	0	0	0	0	1	0	0	0	0	1	0	0	0	1	1	12	0	0	0	3G. Cephalosporins,metronidazole	7	7	3242.58
133	0	0	23	3	0	1	1	0	0	0	0	0	0	0	0	0	1	0	0	0	0	0	7	0	1	0	0	0	0	0	1	0	0	0	0	1	0	0	0	1	1	8	0	0	0	3G. Cephalosporins,metronidazole	3	4	2505.92
134	0	0	25	5	0	1	0	0	0	0	0	0	0	0	0	0	0	0	0	0	0	0	4	0	1	0	0	0	0	0	1	0	0	0	0	1	0	0	0	1	1	8	0	0	0	Fluoroquinolone	5	4	2566.22
135	0	1	45	4	0	1	0	0	0	0	0	0	0	0	0	0	0	0	0	0	0	0	4	0	1	0	0	0	0	0	1	0	0	0	0	1	0	0	0	1	1	8	0	0	0	3G. Cephalosporins	4	19	2483.46
136	0	0	39	11	0	1	0	0	0	0	0	0	0	0	0	0	0	0	0	0	0	0	6	0	1	0	0	0	0	0	1	0	0	0	0	1	0	0	0	1	1	5	0	0	0	3G. Cephalosporins,metronidazole	11	12	4737.79
137	0	0	48	11	0	1	0	0	0	0	0	0	0	0	0	0	0	0	0	0	0	0	9	0	1	0	0	0	0	0	1	0	0	0	0	1	0	0	0	1	1	7	0	0	0	3G. Cephalosporins	11	9	4361.22
138	0	1	36	7	0	1	0	0	0	0	0	0	0	0	0	0	0	0	0	0	0	0	4	0	1	0	0	0	0	0	1	0	0	0	0	1	0	0	0	1	1	7	0	0	0	3G. Cephalosporins	7	6	2776.53
139	0	0	61	4	0	1	0	0	0	0	0	0	0	0	0	0	0	0	0	0	0	0	9	0	1	0	0	0	0	0	1	0	0	0	0	1	0	0	0	1	1	8	0	0	0	3G. Cephalosporins	4	5	2443.31
140	0	1	28	6	0	1	0	0	0	0	0	0	0	0	0	0	0	0	0	0	0	0	6	0	1	0	0	0	0	0	1	0	0	0	0	0	1	0	0	1	1	5	0	0	0	3G. Cephalosporins	6	7	2841.74
141	0	0	35	2	0	1	0	0	0	0	0	0	0	0	0	0	0	0	0	0	0	0	4	0	1	0	0	0	0	0	1	0	0	0	0	0	1	0	0	1	1	7	0	0	0	3G. Cephalosporins	2	3	2033.47
142	0	0	39	8	0	1	0	0	0	0	0	0	0	0	0	0	0	0	0	0	0	0	2	0	1	0	0	0	0	0	1	0	0	0	0	0	1	0	0	1	1	8	0	0	0	3G. Cephalosporins	8	8	3933.93
143	0	1	32	2	0	1	0	0	0	0	0	0	0	0	0	0	0	0	0	0	0	0	3	0	1	0	0	0	0	0	1	0	0	0	0	1	0	0	0	1	1	4	0	0	0	1G. Cephalosporins	2	0	2107.71
144	0	1	30	1	0	1	0	0	0	0	0	0	0	0	0	0	0	0	0	0	0	0	5	0	1	0	0	0	0	0	1	0	0	0	0	0	1	0	0	1	1	8	0	0	0	3G. Cephalosporins	1	2	1635.17
145	0	0	38	11	0	1	0	0	0	0	0	0	0	0	0	0	0	0	0	0	0	0	7	0	1	0	0	0	0	0	1	0	0	0	0	1	0	0	0	1	1	5	0	0	0	3G. Cephalosporins	11	6	2514.37
146	0	0	47	10	0	1	0	0	0	0	0	0	0	0	0	0	0	0	0	0	0	0	12	0	1	0	0	0	0	0	1	0	0	0	0	1	0	0	0	1	1	6	0	0	0	3G. Cephalosporins	10	11	3904.27
147	0	1	31	4	0	1	0	0	0	0	0	0	0	0	0	0	0	0	0	0	0	0	2	0	1	0	0	0	0	0	1	0	0	0	0	0	1	0	0	1	1	5	0	0	0	3G. Cephalosporins	4	4	2227
148	0	0	71	8	1	1	1	0	1	0	0	0	0	0	0	0	0	0	0	0	0	0	14	0	1	0	0	0	0	0	1	0	0	0	0	1	0	0	0	1	1	9	0	0	0	3G. Cephalosporins	8	7	4108.38
149	0	0	31	13	0	1	0	0	0	0	0	0	0	0	0	0	0	0	0	0	0	0	4	0	1	0	0	0	0	0	1	0	0	0	0	1	0	0	0	1	1	16	0	0	0	2G. Cephalosporins	13	6	3854.98
150	0	1	39	9	1	1	0	0	0	0	0	0	0	0	0	0	0	0	0	0	0	0	7	0	0	0	0	0	0	1	0	1	0	0	0	0	1	0	0	1	1	5	0	0	0	3G. Cephalosporins,metronidazole	9	9	5701.63
151	1	1	55	14	1	2	1	0	0	0	0	0	1	0	0	0	0	0	0	0	1	1	14	0	0	0	0	0	0	1	0	0	1	0	0	1	0	0	0	1	1	8	0	0	0	Glycopeptide,metronidazole	14	15	9383.83
152	0	1	55	19	1	1	0	0	0	0	0	0	0	0	0	0	0	0	0	0	0	0	16	0	0	0	0	0	0	1	0	1	0	0	0	1	0	0	0	1	1	5	0	0	0	3G. Cephalosporins,metronidazole	19	19	14966.7
153	1	1	65	55	1	2	1	0	0	1	0	0	0	0	0	0	0	1	0	0	0	0	11	0	0	0	0	0	0	1	0	1	0	0	0	1	0	0	0	1	1	4	0	0	0	3G. Cephalosporins,metronidazole	55	51	27873
154	0	0	42	37	1	1	1	0	0	0	0	0	0	0	0	1	0	0	0	0	0	0	18	0	0	0	0	0	0	1	0	0	1	0	0	1	0	0	0	2	1	9	1	0	0	Carbapenems	37	37	20113.6
155	0	1	51	32	1	2	1	0	0	0	0	0	0	0	0	0	1	0	0	0	1	0	10	0	0	0	0	0	0	1	0	0	1	0	0	1	0	0	0	2	1	43	1	0	0	Carbapenems,Glycopeptide	32	25	24226.5
156	1	0	61	50	1	2	1	0	1	1	0	0	0	0	0	0	0	0	0	0	0	0	9	0	0	0	0	0	0	1	0	0	1	0	0	1	0	0	0	2	1	21	1	1	0	3G. Cephalosporins,metronidazole	50	27	15296.5
157	1	1	59	10	0	2	1	0	0	0	0	0	0	0	0	0	0	1	0	0	0	0	5	0	0	0	0	0	1	0	0	0	0	1	0	0	0	1	0	1	1	23	0	0	0	3G. Cephalosporins,metronidazole	10	8	3845.27
158	0	1	72	75	1	1	1	0	1	0	0	0	0	0	0	0	0	0	1	0	1	1	16	0	0	0	0	0	1	0	0	0	0	1	0	1	0	0	0	1	1	4.5	0	0	0	3G. Cephalosporins,metronidazole	75	76	73444.5
160	1	1	65	13	0	2	1	1	1	0	0	0	0	1	1	0	0	1	0	0	0	0	7	0	0	0	0	1	0	0	0	0	0	1	0	0	0	1	0	1	1	23.5	0	0	0	3G. Cephalosporins,metronidazole	13	7	5663.4
161	1	1	48	13	0	2	1	0	0	0	0	0	0	0	0	0	1	0	0	0	0	1	12	0	0	1	0	0	0	0	0	1	0	0	0	1	0	0	0	1	1	44	0	0	0	Carbapenems	13	11	6772.77
163	0	0	50	14	1	1	1	0	0	0	0	0	0	0	0	1	0	0	0	0	0	0	5	0	0	0	0	0	0	1	0	0	1	0	0	1	0	0	0	1	1	7	0	0	0	3G. Cephalosporins,metronidazole	14	11	7598.61
164	0	1	73	22	1	1	1	0	0	0	0	1	0	0	0	0	0	0	0	0	1	0	13	0	0	0	0	0	0	1	0	1	0	0	0	1	0	0	0	1	1	3	0	0	0	3G. Cephalosporins,metronidazole	22	20	59237.2
165	0	0	80	9	0	1	1	0	0	0	0	0	0	0	0	0	0	1	0	0	0	0	8	0	1	0	0	0	0	0	1	0	0	0	0	1	0	0	0	1	1	7	0	0	0	3G. Cephalosporins,metronidazole	9	8	4665.38
166	1	0	76	26	1	2	1	1	1	0	0	0	0	0	0	0	0	0	0	0	0	0	25	0	0	0	0	0	1	0	0	0	0	1	1	1	0	0	0	1	1	8.5	0	0	0	Glycopeptide,Carbapenems	26	23	15759.9
167	0	1	86	8	1	1	0	0	0	0	0	0	0	0	0	0	0	0	0	0	0	0	14	0	0	0	0	0	0	1	0	1	0	0	0	1	0	0	0	1	1	2	0	0	0	Carbapenems	8	7	7536.96
168	0	0	30	8	0	1	0	0	0	0	0	0	0	0	0	0	0	0	0	0	0	0	3	0	1	0	0	0	0	0	1	0	0	0	0	0	0	1	0	1	1	8.5	0	0	0	3G. Cephalosporins,metronidazole	8	7	3314.18
169	0	0	71	58	1	1	0	0	0	0	0	0	0	0	0	0	0	0	0	0	0	0	13	0	0	0	0	0	0	1	0	0	1	0	0	1	0	0	0	1	1	4	0	1	0	3G. Cephalosporins,metronidazole,Glycopeptide	58	59	22255.4
170	0	1	54	17	1	2	1	0	1	1	0	0	1	0	0	0	0	0	0	0	0	0	14	0	1	0	0	0	0	0	1	0	0	0	0	1	0	0	0	1	1	31	0	0	0	3G. Cephalosporins,metronidazole	17	13	7712.35
171	1	1	70	23	1	2	1	0	0	0	0	0	0	0	0	0	1	0	0	0	0	0	11	0	0	0	0	0	0	1	0	1	0	0	0	1	0	0	0	1	1	10.5	0	0	0	Carbapenems	23	20	13430.8
172	0	0	43	6	0	1	0	0	0	0	0	0	0	0	0	0	0	0	0	0	0	0	5	0	1	0	0	0	0	0	1	0	0	0	0	0	0	1	0	1	1	13	0	0	0	3G. Cephalosporins,metronidazole	6	7	2336.25
173	0	1	75	13	0	1	1	0	0	0	0	1	0	0	0	0	0	0	0	1	0	0	15	0	0	0	0	1	0	0	0	0	0	1	0	1	0	0	0	1	1	3.5	0	0	0	3G. Cephalosporins,metronidazole	13	12	8526.21
174	0	1	43	18	1	1	1	0	0	0	0	0	0	0	0	1	0	0	0	0	0	0	8	0	0	0	0	0	0	1	0	1	0	0	0	1	0	0	0	1	1	6	0	0	0	3G. Cephalosporins,metronidazole	18	19	8548.54
175	0	0	27	6	0	1	0	0	0	0	0	0	0	0	0	0	0	0	0	0	0	0	0	0	1	0	0	0	0	0	1	0	0	0	0	0	0	1	0	1	1	16	0	0	0	3G. Cephalosporins,metronidazole	6	4	2167.26
176	0	1	67	25	1	1	1	0	0	0	0	0	0	1	3	0	0	0	0	0	0	0	27	0	0	0	0	0	0	1	0	0	1	0	0	1	0	0	0	2	1	21	1	0	0	3G. Cephalosporins,metronidazole	25	25	32066
177	1	0	35	85	0	2	1	0	0	0	0	0	0	0	0	1	0	0	0	0	0	0	8	0	0	0	0	0	0	1	0	0	1	0	0	1	0	0	0	2	1	41	1	0	0	Fluoroquinolone,metronidazole	85	77	25998.6
178	0	1	46	30	1	1	1	0	0	0	0	0	0	0	0	0	0	1	0	0	0	0	9	0	0	0	0	0	0	1	0	1	0	0	0	1	0	0	0	2	1	5	1	0	0	3G. Cephalosporins,metronidazole	30	31	14262.4
179	0	1	48	7	0	1	0	0	0	0	0	0	0	0	0	0	0	0	0	0	0	0	8	0	0	0	0	0	0	1	0	0	1	0	0	1	0	0	0	1	1	7	0	0	0	3G. Cephalosporins,metronidazole	7	6	4229.2
180	0	1	68	13	1	1	1	0	1	1	0	0	0	0	0	0	0	0	0	0	0	0	19	0	1	0	0	0	0	0	1	0	0	0	0	1	0	0	0	1	1	35	0	0	0	3G. Cephalosporins,metronidazole	13	13	4428.16
181	0	1	44	12	0	2	1	0	0	0	0	0	0	0	0	0	0	1	0	0	0	0	1	0	0	0	0	0	0	1	0	1	0	0	0	1	0	0	0	1	1	7.5	0	0	0	3G. Cephalosporins,metronidazole	12	7	6025.4
183	0	1	36	11	0	1	1	0	1	0	0	0	0	0	0	0	0	0	0	0	0	0	3	0	0	0	0	0	0	1	0	1	0	0	0	1	0	0	0	1	1	3	0	0	0	3G. Cephalosporins,metronidazole	11	12	6644.34
184	0	0	41	10	0	1	0	0	0	0	0	0	0	0	0	0	0	0	0	0	0	0	3	0	1	0	0	0	0	0	1	0	0	0	0	0	0	1	0	1	1	5.5	0	0	0	3G. Cephalosporins,metronidazole	10	8	5766.54
185	0	1	56	10	0	1	1	0	0	1	0	0	0	0	0	0	0	0	0	0	0	0	9	0	0	0	0	0	0	1	0	1	0	0	0	1	0	0	0	1	1	5.5	0	0	0	3G. Cephalosporins,metronidazole	10	7	7419.87
186	0	1	65	9	0	1	1	0	1	0	0	0	0	0	0	0	0	0	0	0	0	0	11	0	1	0	0	0	0	0	1	1	0	0	0	1	0	0	0	1	1	6	0	0	0	3G. Cephalosporins,metronidazole	9	10	5005.16
187	0	0	79	9	1	1	0	0	0	0	0	0	0	0	0	0	0	0	0	0	0	0	9	0	0	1	0	0	0	0	0	1	0	0	0	1	0	0	0	1	1	5	0	0	0	3G. Cephalosporins,metronidazole	9	7	4843.42
188	0	1	56	24	1	2	1	0	0	0	0	0	0	0	0	0	0	0	0	0	0	0	12	0	0	0	0	0	0	1	0	0	1	0	0	1	0	0	0	1	1	1	0	0	0	3G. Cephalosporins	24	9	7614.22
189	0	1	29	10	0	1	1	0	0	0	0	0	0	0	0	1	0	0	0	0	0	0	3	0	0	0	0	0	0	1	0	1	0	0	0	1	0	0	0	1	1	9	0	0	0	3G. Cephalosporins,metronidazole	10	10	4069.62
190	0	0	70	61	1	2	1	1	0	0	0	0	0	0	0	0	0	1	0	0	0	0	12	0	0	0	0	0	0	1	0	1	0	0	0	1	0	0	0	2	1	16	1	0	0	3G. Cephalosporins,metronidazole	61	15	16008.9
191	0	1	65	7	0	1	0	0	0	0	0	0	0	0	0	0	0	0	0	0	0	0	10	0	1	0	0	0	0	0	1	0	0	0	0	0	0	1	0	1	1	5.5	0	0	0	3G. Cephalosporins,metronidazole	7	6	3453.93
192	0	1	70	11	1	1	1	0	0	0	0	0	0	1	2	0	0	1	0	0	0	0	22	0	0	0	0	1	0	0	0	0	0	1	0	1	0	0	0	1	1	4	0	0	1	3G. Cephalosporins,metronidazole	11	12	19534.2
193	1	0	25	23	0	1	1	0	0	0	1	0	0	0	0	1	0	0	0	0	0	0	11	0	0	0	0	0	0	1	0	1	0	0	0	1	0	0	0	1	1	7	0	0	0	3G. Cephalosporins,metronidazole	23	21	11915.9
194	0	1	54	16	1	1	0	0	0	0	0	0	0	0	0	0	0	0	0	0	0	0	7	0	0	0	0	0	0	1	0	0	1	0	0	1	0	0	0	1	1	6	0	0	0	3G. Cephalosporins	16	12	8380.55
195	0	1	26	8	0	1	0	0	0	0	0	0	0	0	0	0	0	0	0	0	0	0	3	0	0	0	0	0	0	1	0	1	0	0	0	1	0	0	0	1	1	4.5	0	0	0	Fluoroquinolone,metronidazole	8	9	4643.34
196	1	0	67	13	1	2	1	0	0	0	0	0	0	1	1	0	0	1	0	0	0	0	7	0	0	0	0	1	0	0	0	0	0	1	0	1	0	0	0	1	1	23.5	0	0	0	3G. Cephalosporins,metronidazole	13	8	10087.8
197	0	0	56	16	0	2	1	1	1	0	0	0	1	0	0	0	0	0	0	0	0	0	16	0	1	0	0	0	0	0	1	0	0	0	1	1	0	0	0	1	1	6	0	0	0	3G. Cephalosporins,metronidazole	16	6	6398.09
198	0	1	60	23	0	1	0	0	0	0	0	0	0	0	0	0	0	0	0	0	0	0	4	0	1	0	0	0	0	0	1	0	0	0	0	0	0	1	0	1	1	13	0	0	0	3G. Cephalosporins,metronidazole	23	19	7168.34
199	0	1	52	18	0	1	1	0	0	0	0	0	0	1	3	0	0	0	0	0	0	0	18	0	1	0	0	0	0	0	1	0	0	0	0	0	0	1	0	1	1	7	0	0	0	3G. Cephalosporins,metronidazole	18	8	8020.93
200	0	0	52	6	0	1	1	0	0	0	0	0	0	0	0	0	0	0	0	0	0	0	2	0	1	0	0	0	0	0	1	0	0	0	0	0	0	1	0	1	1	3	0	0	0	Fluoroquinolone,metronidazole	6	6	3035.4
201	0	1	77	40	1	2	1	0	1	0	0	0	1	0	0	0	0	0	0	0	0	0	21	0	0	0	0	0	0	1	0	1	0	0	0	0	0	0	1	1	1	202	0	0	0	3G. Cephalosporins	40	29	14018.2
202	0	0	35	8	0	1	0	0	0	0	0	0	0	0	0	0	0	0	0	0	0	0	1	0	1	0	0	0	0	0	1	0	0	0	0	1	0	0	0	1	1	9	0	0	0	Fluoroquinolone,metronidazole	8	7	3304.61
203	0	1	46	2	0	1	0	0	0	0	0	0	0	0	0	0	0	0	0	0	0	0	2	0	1	0	0	0	0	0	1	0	0	0	0	0	0	1	0	1	1	3	0	0	0	metronidazole	2	0	2079.57
204	0	1	58	11	0	1	1	1	0	0	0	0	0	0	0	0	0	0	0	0	0	0	7	0	0	0	0	0	1	0	0	0	0	1	0	1	0	0	0	1	1	33	0	0	0	3G. Cephalosporins	11	4	4879.08
205	0	0	56	10	0	1	0	0	0	0	0	0	0	0	0	0	0	0	0	0	0	0	3	0	1	0	0	0	0	0	1	0	0	0	0	0	0	1	0	1	1	4	0	0	0	3G. Cephalosporins,metronidazole,Aminoglycosides	10	10	3166.37
206	0	1	67	7	0	1	1	0	0	0	0	0	0	0	0	0	0	0	0	0	0	0	8	0	1	0	0	0	0	0	1	0	0	0	0	0	0	1	0	1	1	9	0	0	0	Fluoroquinolone,metronidazole	7	7	5606.88
207	1	1	83	20	1	2	1	0	1	1	0	1	0	0	0	0	0	0	0	0	0	0	19	0	0	0	1	0	0	0	0	0	0	0	1	0	0	1	0	3	1	14	1	0	1	Fluoroquinolone,metronidazole	20	21	13442.7
208	1	0	38	3	0	1	0	0	0	0	0	0	0	0	0	0	0	0	0	0	0	0	0	0	1	0	0	0	0	0	1	0	0	0	0	0	0	1	0	1	1	7	0	0	0	3G. Cephalosporins	3	4	2144.67
209	0	1	57	44	1	1	1	0	1	0	1	0	0	0	0	0	0	0	0	0	0	0	16	0	0	0	0	0	1	0	0	0	0	1	0	1	0	0	0	1	1	7	0	0	0	Fluoroquinolone,metronidazole	44	39	19694.3
210	0	1	66	6	0	1	1	0	1	0	0	0	0	0	0	0	0	0	0	0	0	0	13	0	1	0	0	0	0	0	1	1	0	0	0	0	0	1	0	1	1	12	0	0	0	3G. Cephalosporins,metronidazole,Aminoglycosides	6	6	2205.57
211	0	1	59	11	0	1	0	0	0	0	0	0	0	0	0	0	0	0	0	0	0	0	6	0	1	0	0	0	0	0	1	0	0	0	0	1	0	0	0	1	1	6	0	0	0	3G. Cephalosporins,metronidazole	11	11	3626.31
212	0	1	57	20	0	1	1	1	1	0	0	0	1	0	0	0	0	0	0	0	0	0	15	0	1	0	0	0	0	0	1	0	0	0	0	0	0	1	0	2	1	13	1	0	0	Aminoglycosides,3G. Cephalosporins	20	20	8229.24
213	1	0	69	8	0	1	1	0	1	0	0	0	0	0	0	0	0	0	0	0	0	0	5	0	1	0	0	0	0	0	1	0	0	0	0	0	0	1	0	1	1	5	0	0	0	3G. Cephalosporins,metronidazole	8	9	3655.58
215	0	1	68	8	0	2	1	0	0	0	0	1	0	0	0	0	0	0	0	0	0	1	7	0	1	0	0	0	0	0	1	0	0	0	0	0	0	1	0	1	1	4	0	0	0	Fluoroquinolone,metronidazole	8	8	3789.36
216	0	1	61	8	0	1	0	0	0	0	0	0	0	0	0	0	0	0	0	0	0	0	4	0	1	0	0	0	0	0	1	0	0	0	0	1	0	0	0	1	1	4	0	0	0	3G. Cephalosporins,metronidazole,Aminoglycosides	8	8	3354.84
217	0	1	49	28	1	1	0	0	0	0	0	0	0	0	0	0	0	0	0	0	0	0	19	0	1	0	0	0	0	0	1	0	0	0	0	1	0	0	0	1	1	3	0	0	0	Fluoroquinolone,metronidazole	28	29	29256
218	0	1	64	9	1	1	1	0	0	0	0	0	0	0	0	0	0	0	0	0	0	0	12	0	1	0	0	0	0	0	1	0	0	0	0	0	0	1	0	1	1	3	0	0	0	Fluoroquinolone,metronidazole	9	9	4008.64
219	0	0	71	19	1	1	1	0	0	0	1	0	0	0	0	0	0	0	0	0	0	0	13	0	1	0	0	0	0	0	1	0	0	0	0	1	0	0	0	1	1	19	0	0	0	Fluoroquinolone,metronidazole	19	11	7762.73
220	0	0	59	6	0	1	1	1	0	0	0	0	0	0	0	0	0	0	0	0	0	0	4	0	1	0	0	0	0	0	1	0	0	0	0	0	0	1	0	1	1	6	0	0	0	3G. Cephalosporins	6	6	2914.5
221	0	1	24	15	0	1	0	0	0	0	0	0	0	0	0	0	0	0	0	0	0	0	6	0	1	0	0	0	0	0	1	0	0	0	0	1	0	0	0	1	1	8	0	0	0	Fluoroquinolone,metronidazole	15	13	5353.83
222	0	0	30	7	0	1	0	0	0	0	0	0	0	0	0	0	0	0	0	0	0	0	2	0	1	0	0	0	0	0	1	0	0	0	0	1	0	0	0	1	1	14	0	0	0	3G. Cephalosporins,metronidazole,Aminoglycosides	7	7	2840.3
223	0	1	51	5	0	1	0	0	0	0	0	0	0	0	0	0	0	0	0	0	0	0	5	0	1	0	0	0	0	0	1	0	0	0	0	1	0	0	0	1	1	6	0	0	0	3G. Cephalosporins,metronidazole,Aminoglycosides	5	5	2617.95
224	1	0	69	40	1	2	1	0	1	0	0	0	0	0	0	0	0	1	0	0	0	0	11	0	0	0	0	0	0	1	0	1	0	0	0	1	0	0	0	1	1	6	0	0	0	3G. Cephalosporins,metronidazole	40	28	14701.7
225	0	0	70	3	0	1	0	0	0	0	0	0	0	0	0	0	0	0	0	0	0	0	5	0	1	0	0	0	0	0	1	0	0	0	0	0	0	1	0	1	1	10	0	0	0	3G. Cephalosporins,metronidazole	3	3	2235.05
226	0	1	65	26	1	1	1	0	0	1	0	0	0	0	0	0	0	0	0	0	0	0	7	0	0	0	0	0	0	1	0	1	0	0	0	1	0	0	0	1	1	3	0	0	0	Fluoroquinolone,metronidazole	26	17	9339.01
227	0	1	47	9	0	1	0	0	0	0	0	0	0	0	0	0	0	0	0	0	0	0	2	0	1	0	0	0	0	0	1	0	0	0	0	0	0	1	0	1	1	2	0	0	0	3G. Cephalosporins,metronidazole	9	9	3344.03
228	0	0	63	4	0	1	0	0	0	0	0	0	0	0	0	0	0	0	0	0	0	0	3	0	1	0	0	0	0	0	1	0	0	0	0	0	0	1	0	1	1	1	0	0	0	3G. Cephalosporins,metronidazole	4	4	2408.98
229	0	1	55	11	0	1	0	0	0	0	0	0	0	0	0	0	0	0	0	0	0	0	6	0	1	0	0	0	0	0	1	0	0	0	0	0	0	1	0	1	1	14	0	0	0	3G. Cephalosporins,metronidazole,Aminoglycosides	11	11	3460.71
230	0	1	28	3	0	1	0	0	0	0	0	0	0	0	0	0	0	0	0	0	0	0	3	0	1	0	0	0	0	0	1	0	0	0	0	0	0	1	0	1	1	11	0	0	0	3G. Cephalosporins,metronidazole	3	4	2282.51
231	1	1	73	5	0	1	0	0	0	0	0	0	0	0	0	0	0	0	0	0	0	0	5	0	1	0	0	0	0	0	1	0	0	0	0	1	0	0	0	1	1	6	0	0	0	Fluoroquinolone,metronidazole	5	3	1911.42
232	0	1	72	10	0	1	1	0	1	0	0	0	0	0	0	0	0	0	0	0	0	0	7	0	1	0	0	0	0	0	1	0	0	0	0	0	0	1	0	1	1	20	0	0	0	Fluoroquinolone,metronidazole	10	11	3729.61
233	0	0	21	3	0	1	0	0	0	0	0	0	0	0	0	0	0	0	0	0	0	0	3	0	1	0	0	0	0	0	1	0	0	0	0	0	0	1	0	1	1	6	0	0	0	3G. Cephalosporins,metronidazole	3	3	2322.85
234	0	1	19	4	0	1	0	0	0	0	0	0	0	0	0	0	0	0	0	0	0	0	3	0	1	0	0	0	0	0	1	0	0	0	0	0	0	1	0	1	1	17	0	0	0	3G. Cephalosporins,metronidazole	4	3	2678.6
235	0	1	51	7	0	1	0	0	0	0	0	0	0	0	0	0	0	0	0	0	0	0	9	0	1	0	0	0	0	0	1	0	0	0	0	1	0	0	0	1	1	6	0	0	0	Fluoroquinolone,metronidazole	7	8	3745.74
236	0	1	27	4	0	1	0	0	0	0	0	0	0	0	0	0	0	0	0	0	0	0	3	0	1	0	0	0	0	0	1	0	0	0	0	0	0	1	0	1	1	6	0	0	0	3G. Cephalosporins,metronidazole	4	4	2374.37
237	0	1	51	7	0	1	0	0	0	0	0	0	0	0	0	0	0	0	0	0	0	0	5	0	1	0	0	0	0	0	1	0	0	0	0	0	0	1	0	1	1	1	0	0	0	3G. Cephalosporins,metronidazole	7	7	2770.21
238	0	0	20	8	0	1	0	0	0	0	0	0	0	0	0	0	0	0	0	0	0	0	3	0	1	0	0	0	0	0	1	0	0	0	0	0	0	1	0	1	1	9	0	0	0	3G. Cephalosporins,metronidazole,Aminoglycosides	8	7	3238.41
239	0	1	28	2	0	1	0	0	0	0	0	0	0	0	0	0	0	0	0	0	0	0	0	0	1	0	0	0	0	0	1	0	0	0	0	0	0	1	0	1	1	2	0	0	0	3G. Cephalosporins,metronidazole	2	4	2149.49
240	0	0	29	5	0	1	0	0	0	0	0	0	0	0	0	0	0	0	0	0	0	0	1	0	1	0	0	0	0	0	1	0	0	0	0	0	0	1	0	1	1	14	0	0	0	3G. Cephalosporins,metronidazole	5	5	2843.23
241	0	1	74	8	1	1	1	0	0	0	0	0	0	0	0	0	0	0	0	0	0	0	10	0	0	0	0	0	0	1	0	0	1	0	0	1	0	0	0	1	1	8	0	0	0	3G. Cephalosporins,metronidazole	8	7	5641.73
242	0	1	61	8	1	1	1	1	1	0	0	0	0	0	0	0	0	0	0	0	0	0	4	0	0	0	0	0	1	0	0	0	0	1	0	0	0	1	0	1	1	5	0	0	0	3G. Cephalosporins,metronidazole,Aminoglycosides	8	8	4177.76
243	0	0	23	4	0	1	0	0	0	0	0	0	0	0	0	0	0	0	0	0	0	0	0	0	1	0	0	0	0	0	1	0	0	0	0	0	0	1	0	1	1	10	0	0	0	3G. Cephalosporins,metronidazole	4	4	2232.66
244	0	0	63	24	1	1	1	0	1	0	0	0	0	0	0	0	0	0	0	0	0	0	6	0	0	0	0	0	0	1	0	0	1	0	0	1	0	0	0	1	1	11	0	0	0	3G. Cephalosporins,metronidazole	24	15	9262.23
245	0	0	30	7	0	1	1	0	0	0	0	0	0	0	0	0	0	0	0	0	0	0	1	0	0	0	0	0	1	0	0	0	0	1	0	0	0	1	0	1	1	5	0	0	0	3G. Cephalosporins,metronidazole,Aminoglycosides	7	7	4033.14
246	0	0	53	9	0	1	1	0	0	0	0	0	0	0	0	0	0	0	1	0	0	0	5	0	0	0	0	1	0	0	0	0	0	1	0	0	0	1	0	1	1	2	0	0	0	3G. Cephalosporins,metronidazole,Aminoglycosides	9	8	4225.27
247	0	1	29	12	0	1	0	0	0	0	0	0	0	0	0	0	0	0	0	0	0	0	4	0	0	0	0	0	1	0	0	0	0	1	0	0	0	1	0	1	1	4	0	0	0	3G. Cephalosporins,metronidazole	12	8	5479.29
248	0	1	73	9	1	1	0	0	0	0	0	0	0	0	0	0	0	0	0	0	0	0	7	0	0	0	0	0	0	1	0	0	1	0	0	1	0	0	0	1	1	9	0	0	0	3G. Cephalosporins,metronidazole,Aminoglycosides	9	8	5057.07
249	0	1	83	13	1	2	1	0	0	0	0	0	0	0	0	0	0	1	0	0	0	0	11	0	0	0	0	0	0	0	0	0	0	1	0	1	0	0	0	1	1	5	0	0	0	Carbapenems	13	10	7826.2
250	1	1	74	18	1	2	1	0	1	0	0	0	0	0	0	0	0	0	0	0	0	0	17	0	0	0	0	0	0	1	0	0	1	0	0	1	0	0	0	1	1	48	0	1	1	Fluoroquinolone,metronidazole	18	16	23311.9
251	0	0	34	26	0	2	0	0	0	0	0	0	0	0	0	0	0	0	0	0	0	0	2	1	0	0	0	0	0	0	0	0	0	0	1	0	1	0	0	1	1	120	0	0	0	β-lactam/β-lactamase inhibitor combinations	26	25	5537.71
252	0	0	52	17	0	1	0	0	0	0	0	0	0	0	0	0	0	0	0	0	0	0	3	0	1	0	0	0	0	0	1	0	0	0	0	0	0	1	0	1	1	6	0	0	0	2G. Cephalosporins,metronidazole	17	9	4654.2
253	0	0	33	25	0	1	0	0	0	0	0	0	0	0	0	0	0	0	0	0	0	0	2	1	0	0	0	0	0	0	1	0	0	0	0	0	1	0	0	1	1	72	0	0	0	2G. Cephalosporins,metronidazole	25	18	5636.68
254	0	0	61	24	0	1	1	0	0	0	0	0	0	0	0	0	0	1	0	0	0	0	13	0	0	0	0	1	0	0	0	0	0	1	0	1	0	0	0	1	1	9	0	0	0	3G. Cephalosporins,metronidazole,Aminoglycosides	24	12	10598.1
255	0	1	77	22	1	1	0	0	0	0	0	0	0	0	0	0	0	0	0	0	0	0	13	0	0	0	0	0	0	1	0	1	0	0	0	1	0	0	0	1	1	9	0	0	0	3G. Cephalosporins,metronidazole	22	14	9467.91
256	1	0	78	15	1	2	1	0	0	1	1	1	0	0	0	0	0	0	0	0	0	0	29	0	0	0	0	0	0	1	0	1	0	0	0	1	0	0	0	1	1	5	0	0	1	3G. Cephalosporins,metronidazole	15	16	18132.2
257	1	0	78	122	1	1	1	0	1	0	0	0	0	0	0	0	0	0	0	0	0	0	14	0	0	0	0	0	0	1	0	0	1	0	0	1	0	0	0	1	1	48	0	0	0	3G. Cephalosporins,metronidazole	122	36	28542.8
258	0	0	57	8	0	1	1	1	1	0	0	0	0	0	0	0	0	0	0	0	0	0	3	0	1	0	0	0	0	0	1	0	0	0	0	0	0	1	0	1	1	48	0	0	0	2G. Cephalosporins,metronidazole	8	7	2921.12
259	0	1	44	20	0	1	0	0	0	0	0	0	0	0	0	0	0	0	0	0	0	0	1	0	0	0	0	0	0	1	0	0	1	0	0	0	0	1	0	1	1	144	0	0	0	3G. Cephalosporins,metronidazole	20	13	8437.83
260	0	0	69	17	1	1	1	0	0	0	0	0	0	0	0	0	0	0	0	0	1	0	15	0	0	0	0	0	0	1	0	1	0	0	0	1	0	0	0	1	1	5	0	0	0	3G. Cephalosporins,metronidazole	17	7	5717.24
261	0	0	64	14	0	1	1	0	0	0	1	0	0	0	0	0	0	0	0	0	0	0	9	0	1	0	0	0	0	0	1	0	0	0	0	0	0	1	0	1	1	9	0	0	0	2G. Cephalosporins,metronidazole	14	7	3718.44
262	0	0	30	37	0	2	0	0	0	0	0	0	0	0	0	0	0	0	0	0	0	0	4	0	0	0	0	0	0	1	0	0	1	0	0	1	0	0	0	1	1	5	0	0	0	3G. Cephalosporins,metronidazole	37	20	10755.1
263	0	0	46	10	0	1	0	0	0	0	0	0	0	0	0	0	0	0	0	0	0	0	4	0	0	0	0	0	1	0	0	0	0	1	0	1	0	0	0	1	1	7	0	0	0	2G. Cephalosporins,metronidazole	10	6	3925.76
265	0	0	61	10	0	1	1	1	1	0	0	0	0	0	0	0	0	0	0	0	0	0	5	0	0	0	0	0	0	1	0	1	1	0	0	1	0	0	0	1	1	24	0	0	0	3G. Cephalosporins,metronidazole	10	8	3201.23
266	0	1	45	9	0	1	0	0	0	0	0	0	0	0	0	0	0	0	0	0	0	0	10	0	1	0	0	0	0	0	1	0	0	0	0	0	0	1	0	1	1	6	0	0	0	2G. Cephalosporins,metronidazole	9	8	3510.91
267	0	0	70	23	0	1	0	0	0	0	0	0	0	0	0	0	0	0	0	0	0	0	8	0	0	1	0	0	0	0	0	1	0	0	0	1	0	0	0	1	1	18	0	0	0	3G. Cephalosporins,metronidazole	23	6	6143.48
268	0	0	66	12	1	1	1	0	1	0	0	0	0	0	0	0	0	0	0	0	0	0	8	0	0	0	0	0	0	1	0	0	1	0	0	1	0	0	0	1	1	6	0	0	0	2G. Cephalosporins,metronidazole	12	7	5300.16
269	0	0	80	9	0	1	1	0	1	0	0	0	0	0	0	0	0	0	0	0	0	0	9	0	1	0	0	0	0	0	1	0	0	0	0	1	0	0	0	1	1	12	0	0	0	2G. Cephalosporins,metronidazole	9	5	2565.56
270	0	1	57	13	0	1	1	0	0	0	0	0	0	0	0	0	0	0	1	0	0	0	15	0	0	0	0	0	1	0	0	0	0	1	0	1	0	0	0	1	1	8	0	0	0	2G. Cephalosporins,metronidazole	13	8	5773.58
271	1	1	70	40	0	1	1	1	0	0	1	0	0	0	0	0	0	0	0	0	0	0	13	0	1	0	0	0	0	0	1	0	0	0	0	1	0	0	0	1	1	5	0	0	0	3G. Cephalosporins,metronidazole	40	22	11075.3
272	0	0	22	14	0	1	0	0	0	0	0	0	0	0	0	0	0	0	0	0	0	0	1	0	1	0	0	0	0	0	1	0	0	0	0	0	0	1	0	1	1	12	0	0	0	2G. Cephalosporins,metronidazole	14	13	4781.35
273	0	1	60	9	0	1	0	0	0	0	0	0	0	0	0	0	0	0	0	0	0	0	5	0	1	0	0	0	0	0	1	0	0	0	0	0	0	1	0	1	1	4	0	0	0	2G. Cephalosporins,metronidazole	9	6	3052.81
274	0	0	50	8	0	1	0	0	0	0	0	0	0	0	0	0	0	0	0	0	0	0	3	0	1	0	0	0	0	0	1	0	0	0	0	0	0	1	0	1	1	8	0	0	0	2G. Cephalosporins,metronidazole	8	8	3429.09
275	0	1	31	10	0	1	0	0	0	0	0	0	0	0	0	0	0	0	0	0	0	0	1	0	1	0	0	0	0	0	1	0	0	0	0	0	0	1	0	1	1	5	0	0	0	2G. Cephalosporins,metronidazole	10	11	3677.87
276	0	0	49	10	0	1	0	0	0	0	0	0	0	0	0	0	0	0	0	0	0	0	9	0	1	0	0	0	0	0	1	0	0	0	0	0	0	1	0	1	1	48	0	0	0	3G. Cephalosporins,metronidazole	10	8	4420.11
277	0	0	58	8	0	1	1	0	1	0	0	0	0	0	0	0	0	0	0	0	0	0	5	0	1	0	0	0	0	0	1	0	0	0	0	0	0	1	0	1	1	4	0	0	0	2G. Cephalosporins,metronidazole	8	7	3476.71
278	0	0	60	12	0	2	1	0	1	0	0	0	0	0	0	0	0	0	0	0	0	0	5	0	1	0	0	0	0	0	1	0	0	0	0	0	0	1	0	1	1	140	0	0	0	2G. Cephalosporins,metronidazole	12	13	2767.54
279	0	1	42	20	0	1	1	0	0	0	0	0	0	0	0	0	0	0	0	0	0	0	19	0	1	0	0	0	0	0	1	0	0	0	0	1	0	0	0	1	1	4	0	0	0	β-lactam/β-lactamase inhibitor combinations	20	10	4301.01
280	0	0	50	13	0	1	0	0	0	0	0	0	0	0	0	0	0	0	0	0	0	0	6	0	1	0	0	0	0	0	1	0	0	0	0	0	0	1	0	1	1	5	0	0	0	3G. Cephalosporins,metronidazole	13	12	3016
281	0	1	47	9	0	1	1	0	0	0	0	0	0	1	2	0	0	0	0	1	0	0	12	0	0	0	0	0	1	0	0	0	0	1	0	1	0	0	0	1	1	3	0	0	0	β-lactam/β-lactamase inhibitor combinations	9	8	3767.01
282	0	1	53	10	0	1	1	1	1	0	0	0	0	0	0	0	0	0	0	0	0	0	3	0	1	0	0	0	0	0	1	0	0	0	0	0	0	1	0	1	1	6	0	0	0	2G. Cephalosporins,metronidazole	10	11	2620.05
283	0	1	34	4	0	1	0	0	0	0	0	0	0	0	0	0	0	0	0	0	0	0	3	0	0	0	0	0	1	0	0	0	0	1	0	1	0	0	0	1	1	4	0	0	0	3G. Cephalosporins,metronidazole	4	5	2079.79
284	0	0	73	7	0	1	0	0	0	0	0	0	0	0	0	0	0	0	0	0	0	0	11	0	1	0	0	0	0	0	1	0	0	0	0	1	0	0	0	1	1	4	0	0	0	2G. Cephalosporins	7	7	1829.3
285	0	1	69	8	0	1	1	1	1	0	0	0	0	0	0	0	0	0	0	0	0	0	5	0	0	1	0	0	0	0	0	1	0	0	0	0	0	1	0	1	1	20	0	0	0	3G. Cephalosporins,metronidazole	8	8	4294.69
286	0	1	49	35	0	1	0	0	0	0	0	0	0	0	0	0	0	0	0	0	0	0	11	0	0	0	0	0	0	1	0	1	0	0	0	1	0	0	0	2	1	4	1	0	0	3G. Cephalosporins,metronidazole	35	17	8284.37
287	0	0	48	7	0	1	0	0	0	0	0	0	0	0	0	0	0	0	0	0	0	0	4	0	1	0	0	0	0	0	1	0	0	0	0	0	0	1	0	1	1	6	0	0	0	β-lactam/β-lactamase inhibitor combinations,metr	7	6	4300.74
288	0	0	56	8	0	1	1	0	1	0	0	0	0	0	0	0	0	0	0	0	0	0	6	0	1	0	0	0	0	0	1	0	0	0	0	0	0	1	0	1	1	8	0	0	0	2G. Cephalosporins,metronidazole	8	9	2579.73
289	0	0	81	9	0	1	0	0	0	0	0	0	0	0	0	0	0	0	0	0	0	0	15	0	1	0	0	0	0	0	1	0	0	0	0	1	0	0	0	1	1	8	0	0	0	2G. Cephalosporins,metronidazole	9	8	2403.07
290	0	0	43	7	0	1	0	0	0	0	0	0	0	0	0	0	0	0	0	0	0	0	2	0	1	0	0	0	0	0	1	0	0	0	0	0	0	1	0	1	1	5	0	0	0	2G. Cephalosporins,metronidazole	7	7	2096.47
291	0	0	53	56	0	2	0	0	0	0	0	0	0	0	0	0	0	0	0	0	0	0	10	0	0	0	0	0	0	1	0	1	0	0	0	1	0	0	0	2	1	6	1	0	0	β-lactam/β-lactamase inhibitor combinations,metr	56	6	12545.4
292	0	0	36	6	0	2	0	0	0	0	0	0	0	0	0	0	0	0	0	0	0	0	1	0	1	0	0	0	0	0	1	0	0	0	0	0	0	1	0	1	1	6	0	0	0	β-lactam/β-lactamase inhibitor combinations,metr	6	6	1893.44
293	0	0	48	8	0	1	0	0	0	0	0	0	0	0	0	0	0	0	0	0	0	0	7	0	1	0	0	0	0	0	1	0	0	0	0	0	0	1	0	1	1	7	0	0	0	3G. Cephalosporins,metronidazole	8	7	2327.56
294	0	0	26	7	0	1	0	0	0	0	0	0	0	0	0	0	0	0	0	0	0	0	3	0	1	0	0	0	0	0	1	0	0	0	0	0	0	1	0	1	1	10	0	0	0	2G. Cephalosporins,metronidazole	7	6	3468.54
295	0	1	55	9	0	1	0	0	0	0	0	0	0	0	0	0	0	0	0	0	0	0	4	0	0	0	0	0	1	0	0	0	0	1	0	1	0	0	0	1	1	7	0	0	0	β-lactam/β-lactamase inhibitor combinations,metr	9	9	4021.56
296	0	0	36	9	0	1	0	0	0	0	0	0	0	0	0	0	0	0	0	0	0	0	0	0	1	0	0	0	0	0	1	0	0	0	0	0	0	1	0	1	1	8	0	0	0	2G. Cephalosporins,metronidazole	9	7	3755.82
297	0	1	22	10	0	1	0	0	0	0	0	0	0	0	0	0	0	0	0	0	0	0	4	0	1	0	0	0	0	0	1	0	0	0	0	0	0	1	0	1	1	9	0	0	0	Fluoroquinolone,metronidazole	10	7	2748.08
298	0	0	90	8	0	2	1	0	0	0	0	0	0	0	0	0	0	1	0	0	0	0	12	0	0	0	1	0	0	0	0	0	0	0	1	0	0	1	0	1	1	96	0	0	0	3G. Cephalosporins	8	8	2352.8
299	0	0	50	60	0	2	1	0	0	0	0	0	0	0	0	0	0	1	0	0	0	0	10	0	0	0	0	0	0	1	0	1	0	0	0	0	0	1	0	1	1	24	0	0	1	Carbapenems	60	61	9132.47
300	0	1	61	20	0	1	1	0	0	0	0	1	0	0	0	0	0	0	0	0	0	0	14	0	0	0	0	0	0	0	0	0	0	0	1	0	0	1	0	1	1	3	0	0	0	3G. Cephalosporins	20	19	4840.13
301	0	1	64	41	1	2	1	1	1	0	0	0	1	1	3	0	0	0	0	0	0	0	13	0	0	0	1	0	0	0	0	0	0	0	1	1	0	0	0	2	1	29	1	0	0	β-lactam/β-lactamase inhibitor combinations,metr	41	31	23533.8
304	0	1	37	32	0	1	1	0	0	0	0	0	0	0	0	1	0	0	0	0	1	0	7	1	0	0	0	0	0	0	0	0	1	0	0	0	1	0	0	1	1	5	0	0	0	3G. Cephalosporins,metronidazole	32	29	7577.19
305	1	1	62	44	0	1	0	0	0	0	0	0	0	0	0	0	0	0	0	0	0	0	22	0	1	0	0	0	0	0	1	0	0	0	0	0	0	0	1	1	1	6	0	0	0	3G. Cephalosporins,metronidazole	44	41	17424.3
306	0	0	70	11	0	1	1	0	0	0	0	0	0	1	1	0	0	0	0	0	0	0	16	0	1	0	0	0	0	0	1	0	0	0	0	0	1	0	0	1	1	35	0	0	0	3G. Cephalosporins,metronidazole	11	10	7788.17
307	1	1	81	37	1	2	1	0	0	1	1	0	1	0	0	0	0	0	0	0	0	0	14	0	0	0	0	0	0	1	0	1	0	0	0	1	0	0	0	1	1	18	0	0	1	3G. Cephalosporins,metronidazole	37	34	46214
308	1	1	33	23	0	1	0	0	0	0	0	0	0	0	0	0	0	0	0	0	0	0	6	0	0	0	0	0	1	0	0	0	0	1	0	1	0	0	0	1	1	8	0	0	0	1G. Cephalosporins,metronidazole	23	7	16757.2
309	0	0	26	35	0	2	0	0	0	0	0	0	0	0	0	0	0	0	0	0	0	0	6	0	1	0	0	0	0	0	1	0	0	0	0	1	0	0	0	2	1	40	1	0	0	β-lactam/β-lactamase inhibitor combinations	35	35	15342.5
310	0	0	61	45	1	2	1	1	1	0	0	0	0	0	0	0	0	0	0	0	0	0	9	0	0	0	0	1	0	0	0	0	0	1	0	1	0	0	0	2	1	5	1	0	0	3G. Cephalosporins	45	44	13758.7
311	0	1	77	21	0	1	1	0	1	0	0	0	0	0	0	0	0	0	0	0	0	0	13	0	0	0	0	0	1	0	0	0	0	1	0	1	0	0	0	2	1	5	1	0	0	2G. Cephalosporins	21	12	9194.04
312	0	1	64	7	0	1	1	0	0	0	0	1	0	0	0	0	0	0	0	0	0	0	11	0	1	0	0	0	0	0	1	0	0	0	0	0	0	1	0	1	1	5	0	0	0	β-lactam/β-lactamase inhibitor combinations	7	6	3943.98
313	0	0	78	11	0	1	1	0	1	0	1	0	0	0	0	0	0	0	0	0	0	0	14	0	1	0	0	0	0	0	1	0	0	0	0	0	0	1	0	1	1	6	0	0	0	3G. Cephalosporins,metronidazole	11	12	3614.08
314	0	1	59	109	1	2	1	0	0	0	0	1	0	1	3	0	0	0	0	0	0	0	12	0	0	0	0	0	1	0	0	0	0	1	0	1	0	0	0	1	1	18	0	0	0	3G. Cephalosporins,metronidazole	109	99	37884.6
315	0	1	53	23	0	1	1	0	0	0	0	0	0	0	0	0	0	1	0	0	0	0	5	0	1	0	0	0	0	0	1	0	0	0	0	1	0	0	0	2	1	28	1	1	0	3G. Cephalosporins,metronidazole	23	19	6283.67
316	0	1	24	4	0	1	0	0	0	0	0	0	0	0	0	0	0	0	0	0	0	0	0	0	1	0	0	0	0	0	1	0	0	0	0	0	0	1	0	1	1	14	0	0	0	metronidazole	4	4	3106.54
317	0	1	57	11	0	1	1	0	0	0	0	0	0	0	0	0	0	0	0	1	0	0	3	0	1	0	0	0	0	0	1	0	0	0	0	0	0	1	0	1	1	15	0	0	0	metronidazole	11	5	3509.16
318	0	0	25	5	0	1	1	0	0	1	0	0	0	0	0	0	0	0	0	0	0	0	2	0	1	0	0	0	0	0	1	0	0	0	0	1	0	0	0	1	1	4	0	0	0	3G. Cephalosporins,metronidazole	5	5	2926.87
319	0	1	50	7	0	1	1	1	1	0	0	0	0	0	0	0	0	0	0	0	0	0	15	0	1	0	0	0	0	0	1	0	0	0	0	1	0	0	0	1	1	5	0	0	0	3G. Cephalosporins,metronidazole	7	5	3068.8
320	0	0	35	5	0	1	0	0	0	0	0	0	0	0	0	0	0	0	0	0	0	0	9	0	1	0	0	0	0	0	1	0	0	0	0	0	0	1	0	1	1	7	0	0	0	3G. Cephalosporins,metronidazole	5	4	2926.81
321	0	1	63	9	0	2	1	0	1	0	1	0	0	0	0	0	0	0	0	0	0	0	5	0	1	0	0	0	0	0	1	0	0	0	0	0	0	1	0	1	1	3	0	0	0	β-lactam/β-lactamase inhibitor combinations	9	5	3553.21
323	0	0	34	7	0	1	0	0	0	0	0	0	0	0	0	0	0	0	0	0	0	0	4	0	1	0	0	0	0	0	1	0	0	0	0	1	0	0	0	1	1	5	0	0	0	3G. Cephalosporins,metronidazole	7	6	3554.76
324	0	1	65	5	0	1	0	0	0	0	0	0	0	0	0	0	0	0	0	0	0	0	10	0	1	0	0	0	0	0	1	0	0	0	0	1	0	0	0	1	1	5	0	0	0	3G. Cephalosporins,metronidazole	5	4	3192.16
325	0	1	43	8	0	1	0	0	0	0	0	0	0	0	0	0	0	0	0	0	0	0	4	0	1	0	0	0	0	0	1	0	0	0	0	0	0	1	0	1	1	30	0	0	0	3G. Cephalosporins,metronidazole	8	7	4452.98
326	0	0	85	16	0	1	1	1	1	0	0	0	0	0	0	0	0	0	0	0	0	0	21	0	0	0	0	0	1	0	0	0	0	1	0	1	0	0	0	1	1	4	0	0	0	3G. Cephalosporins,metronidazole	16	16	8772.07
327	0	1	69	8	0	1	0	0	0	0	0	0	0	0	0	0	0	0	0	0	0	0	9	0	0	0	0	0	1	0	0	0	0	1	0	1	0	0	0	1	1	4	0	0	0	2G. Cephalosporins	8	4	3599.69
328	0	1	79	27	0	1	1	0	0	1	0	1	0	0	0	0	0	0	0	0	0	0	6	0	0	0	0	0	1	0	0	0	0	1	0	1	0	0	0	2	1	3	1	0	0	2G. Cephalosporins	27	6	5997.3
329	0	1	41	8	0	1	0	0	0	0	0	0	0	0	0	0	0	0	0	0	0	0	4	0	0	0	0	0	1	0	0	0	0	1	0	1	0	0	0	1	1	12	0	0	0	1G. Cephalosporins,metronidazole	8	3	4338.96
330	0	1	56	24	0	1	0	0	0	0	0	0	0	0	0	0	0	0	0	0	0	0	5	0	0	0	0	0	1	0	0	0	0	1	0	1	0	0	0	1	1	2	0	0	0	3G. Cephalosporins,metronidazole	24	6	4776.69
331	0	1	73	8	0	1	0	0	0	0	0	0	0	0	0	0	0	0	0	0	0	0	9	0	0	0	1	0	0	0	0	0	0	0	1	1	0	0	0	1	1	4	0	0	0	3G. Cephalosporins,metronidazole	8	8	5088.28
332	0	1	52	58	0	1	1	0	0	0	0	0	0	0	0	0	0	0	0	1	0	0	16	0	0	0	1	0	0	0	0	0	0	0	1	0	0	1	0	1	1	6	0	0	0	β-lactam/β-lactamase inhibitor combinations	58	13	4022.17
333	0	1	69	15	0	1	0	0	0	0	0	0	0	0	0	0	0	0	0	0	0	0	7	0	1	0	0	0	0	0	1	0	0	0	0	0	1	0	0	1	1	20	0	0	0	1G. Cephalosporins,metronidazole	15	5	5091.25
334	0	0	44	6	0	1	0	0	0	0	0	0	0	0	0	0	0	0	0	0	0	0	0	0	1	0	0	0	0	0	1	0	0	0	0	1	0	0	0	1	1	5	0	0	0	3G. Cephalosporins,metronidazole	6	3	2918.24
335	0	1	19	10	0	1	0	0	0	0	0	0	0	0	0	0	0	0	0	0	0	0	0	0	1	0	0	0	0	0	1	0	0	0	0	0	0	1	0	1	1	2	0	0	0	3G. Cephalosporins,metronidazole	10	9	4739.7
336	0	1	66	12	0	1	0	0	0	0	0	0	0	0	0	0	0	0	0	0	0	0	6	0	0	0	0	0	0	1	0	1	0	0	0	1	0	0	0	1	1	4	0	0	0	3G. Cephalosporins,metronidazole	12	13	5486.94
337	0	1	58	17	0	1	0	0	0	0	0	0	0	0	0	0	0	0	0	0	0	0	5	0	0	0	0	0	0	1	0	1	0	0	0	0	0	1	0	1	1	146	0	0	0	3G. Cephalosporins,metronidazole	17	11	5584.63
338	1	0	68	11	0	2	1	0	1	0	1	0	0	0	0	0	0	0	0	0	0	0	13	0	1	0	0	0	0	0	1	0	0	0	0	1	0	0	0	1	1	48	0	0	0	3G. Cephalosporins,metronidazole	11	8	6411.91
339	0	1	40	13	0	1	1	0	0	0	0	0	0	0	0	0	0	1	0	0	0	0	9	0	0	0	0	0	1	0	0	0	0	1	0	1	0	0	0	1	1	6	0	0	0	3G. Cephalosporins,metronidazole	13	14	6558.97
340	0	1	74	6	0	1	1	0	1	0	0	1	0	0	0	0	0	0	0	0	0	0	9	0	1	0	0	0	0	0	1	0	0	0	0	0	0	1	0	1	1	6	0	0	0	3G. Cephalosporins,metronidazole	6	4	2155.78
341	0	1	51	8	0	1	0	0	0	0	0	0	0	0	0	0	0	0	0	0	0	0	2	0	1	0	0	0	0	0	1	0	0	0	0	0	0	1	0	1	1	8	0	0	0	3G. Cephalosporins,metronidazole	8	4	2449.36
342	0	1	55	7	0	1	1	0	1	0	0	0	0	0	0	0	0	0	0	0	0	0	3	0	1	0	0	0	0	0	1	0	0	0	0	0	0	1	0	1	1	16	0	0	0	2G. Cephalosporins	7	3	2069.81
343	0	0	32	5	0	1	0	0	0	0	0	0	0	0	0	0	0	0	0	0	0	0	2	0	1	0	0	0	0	0	1	0	0	0	0	0	0	1	0	1	1	7	0	0	0	2G. Cephalosporins,metronidazole	5	4	1928.27
344	1	1	52	12	0	1	0	0	0	0	0	0	0	0	0	0	0	0	0	0	0	0	7	0	1	0	0	0	0	0	1	0	0	0	0	0	0	1	0	1	1	6	0	0	0	Aminoglycosides,3G. Cephalosporins	12	9	4244.91
345	1	0	44	9	0	1	0	0	0	0	0	0	0	0	0	0	0	0	0	0	0	0	3	0	1	0	0	0	0	0	1	0	0	0	0	0	0	1	0	1	1	8	0	0	0	3G. Cephalosporins,metronidazole	9	9	4083.02
346	0	1	74	6	0	1	1	0	1	0	0	1	0	0	0	0	0	0	0	0	0	0	9	0	1	0	0	0	0	0	1	0	0	0	0	0	0	1	0	1	1	8	0	0	0	3G. Cephalosporins,metronidazole	6	15	2155.78
347	0	0	62	15	0	1	0	0	0	0	0	0	0	0	0	0	0	0	0	0	0	0	7	0	1	0	0	0	0	0	1	0	0	0	0	0	0	1	0	1	1	3	0	0	0	3G. Cephalosporins,metronidazole	15	5	3760.2
348	0	1	52	8	0	1	0	0	0	0	0	0	0	0	0	0	0	0	0	0	0	0	2	0	1	0	0	0	0	0	1	0	0	0	0	0	0	1	0	1	1	8	0	0	0	3G. Cephalosporins,metronidazole	8	8	2449.36
349	0	0	57	6	0	1	1	0	1	0	0	0	0	0	0	0	0	0	0	0	0	0	5	0	1	0	0	0	0	0	1	0	0	0	0	0	0	1	0	1	1	14	0	0	0	2G. Cephalosporins	6	6	1774.95
350	0	1	46	8	0	1	0	0	0	0	0	0	0	0	0	0	0	0	0	0	0	0	4	0	1	0	0	0	0	0	1	0	0	0	0	0	0	1	0	1	1	12	0	0	0	3G. Cephalosporins,metronidazole	8	8	2640.07
351	0	1	73	4	0	1	1	1	1	0	0	0	0	0	0	0	0	0	0	0	0	0	8	0	1	0	0	0	0	0	1	0	0	0	0	0	0	1	0	1	1	12	0	0	0	2G. Cephalosporins,metronidazole	4	5	2733.57
352	0	1	72	13	0	1	1	0	0	0	0	1	0	0	0	0	0	0	0	0	0	0	9	0	1	0	0	0	0	0	1	0	0	0	0	0	0	1	0	1	1	13	0	0	0	2G. Cephalosporins,metronidazole	13	10	4776.37
353	0	0	31	5	0	1	0	0	0	0	0	0	0	0	0	0	0	0	0	0	0	0	0	0	1	0	0	0	0	0	1	0	0	0	0	0	0	1	0	1	1	7	0	0	0	3G. Cephalosporins,metronidazole	5	3	2438.84
354	0	0	43	7	0	1	1	0	0	0	0	0	0	0	0	0	0	0	0	0	0	0	4	0	1	0	0	0	0	0	1	0	0	0	0	0	0	1	0	1	1	7	0	0	0	3G. Cephalosporins,metronidazole	7	6	1996.59
355	0	1	73	6	0	1	1	1	1	0	0	0	0	1	1	0	0	0	0	0	0	0	10	0	1	0	0	0	0	0	1	0	0	0	0	0	0	1	0	1	1	7	0	0	0	3G. Cephalosporins,metronidazole	6	4	2693.17
356	0	1	63	17	0	1	1	0	1	0	0	0	0	0	0	0	0	0	0	0	0	0	9	0	1	0	0	0	0	0	1	0	0	0	0	0	0	1	0	1	1	9	0	0	0	3G. Cephalosporins,metronidazole	17	15	5115.63
357	0	1	45	16	0	1	1	0	1	0	0	0	0	0	0	0	0	0	0	0	0	0	6	0	0	0	1	0	0	0	0	0	0	0	1	0	0	1	0	1	1	84	0	0	0	3G. Cephalosporins,metronidazole	16	14	5406.48
358	0	1	26	6	0	1	0	0	0	0	0	0	0	0	0	0	0	0	0	0	0	0	2	0	1	0	0	0	0	0	1	0	0	0	0	0	0	1	0	1	1	3	0	0	0	1G. Cephalosporins,metronidazole	6	7	2019.77
359	0	0	52	11	0	1	1	1	0	0	0	0	0	0	0	0	0	0	0	0	0	0	9	0	1	0	0	0	0	0	1	0	0	0	0	0	0	1	0	1	1	7	0	0	0	3G. Cephalosporins,metronidazole	11	12	3212.46
360	0	1	47	6	0	1	1	0	0	0	0	0	0	0	0	0	0	0	0	0	0	0	6	0	1	0	0	0	0	0	1	0	0	0	0	0	0	1	0	1	1	6	0	0	0	3G. Cephalosporins,metronidazole	6	6	2269.06
361	0	1	78	5	0	1	0	0	0	0	0	0	0	0	0	0	0	0	0	0	0	0	10	0	1	0	0	0	0	0	1	0	0	0	0	0	0	1	0	1	1	6	0	0	0	3G. Cephalosporins	5	3	2165.88
362	0	1	51	5	0	1	1	0	1	0	0	0	0	0	0	0	0	0	0	0	0	0	6	0	1	0	0	0	0	0	1	0	0	0	0	0	0	1	0	1	1	23	0	0	0	3G. Cephalosporins,metronidazole	5	4	1818.78
363	0	0	72	6	0	1	0	0	0	0	0	0	0	0	0	0	0	0	0	0	0	0	9	0	1	0	0	0	0	0	1	0	0	0	0	0	0	1	0	1	1	5	0	0	0	metronidazole	6	4	2217.24
364	0	1	20	8	0	1	0	0	0	0	0	0	0	0	0	0	0	0	0	0	0	0	0	0	1	0	0	0	0	0	1	0	0	0	0	0	0	1	0	1	1	9	0	0	0	3G. Cephalosporins,metronidazole	8	8	2395.45
365	0	1	50	8	0	1	0	0	0	0	0	0	0	0	0	0	0	0	0	0	0	0	2	0	1	0	0	0	0	0	1	0	0	0	0	0	0	1	0	1	1	7	0	0	0	3G. Cephalosporins,metronidazole	8	6	2523.27
366	0	0	30	4	0	1	0	0	0	0	0	0	0	0	0	0	0	0	0	0	0	0	3	0	1	0	0	0	0	0	1	0	0	0	0	0	0	1	0	1	1	12.3	0	0	0	3G. Cephalosporins,metronidazole	4	4	2362.5
367	0	1	51	5	0	1	0	0	0	0	0	0	0	0	0	0	0	0	0	0	0	0	4	0	1	0	0	0	0	0	1	0	0	0	0	0	0	1	0	1	1	9.5	0	0	0	3G. Cephalosporins,metronidazole	5	5	2646.56
368	0	1	75	9	1	1	0	0	0	0	0	0	0	0	0	0	0	0	0	0	0	0	9	0	1	0	0	0	0	0	1	0	0	0	0	0	0	1	0	1	1	7	0	0	0	3G. Cephalosporins,metronidazole	9	6	3050.54
369	0	0	60	10	0	1	0	0	0	0	0	0	0	0	0	0	0	0	0	0	0	0	4	0	1	0	0	0	0	0	1	0	0	0	0	0	0	1	0	1	1	10	0	0	0	3G. Cephalosporins,metronidazole	10	10	2608.96
370	0	0	54	9	0	1	0	0	0	0	0	0	0	0	0	0	0	0	0	0	0	0	2	0	1	0	0	0	0	0	1	0	0	0	0	0	0	1	0	1	1	22	0	0	0	2G. Cephalosporins	9	7	2915.04
371	0	1	63	8	0	1	0	0	0	0	0	0	0	0	0	0	0	0	0	0	0	0	3	0	1	0	0	0	0	0	1	0	0	0	0	0	0	1	0	1	1	26	0	0	0	β-lactam/β-lactamase inhibitor combinations	8	6	2382.72
372	0	1	34	6	0	1	0	0	0	0	0	0	0	0	0	0	0	0	0	0	0	0	1	0	1	0	0	0	0	0	1	0	0	0	0	0	0	1	0	1	1	18.5	0	0	0	3G. Cephalosporins,metronidazole	6	5	2419.31
373	0	0	49	8	0	1	0	0	0	0	0	0	0	0	0	0	0	0	0	0	0	0	4	0	1	0	0	0	0	0	1	0	0	0	0	0	0	1	0	1	1	4	0	0	0	2G. Cephalosporins	8	8	2240.25
374	0	0	86	7	0	1	1	0	1	0	1	0	0	0	0	0	0	0	0	0	0	0	13	0	1	0	0	0	0	0	1	0	0	0	0	0	0	1	0	1	1	14	0	0	0	3G. Cephalosporins,metronidazole	7	13	2491.96
375	0	0	46	9	0	1	0	0	0	0	0	0	0	0	0	0	0	0	0	0	0	0	6	0	1	0	0	0	0	0	1	0	0	0	0	0	0	1	0	1	1	9	0	0	0	3G. Cephalosporins,metronidazole	9	9	2439.67
376	0	1	55	4	0	1	0	0	0	0	0	0	0	0	0	0	0	0	0	0	0	0	3	0	1	0	0	0	0	0	1	0	0	0	0	0	0	1	0	1	1	10.5	0	0	0	3G. Cephalosporins,metronidazole	4	5	1709.93
377	0	1	65	7	0	1	1	0	1	0	0	0	0	0	0	0	0	0	0	0	0	0	7	0	1	0	0	0	0	0	1	0	0	0	0	0	0	1	0	1	1	4	0	0	0	3G. Cephalosporins,metronidazole	7	6	2404.03
378	0	1	25	12	0	1	0	0	0	0	0	0	0	0	0	0	0	0	0	0	0	0	1	0	1	0	0	0	0	0	1	0	0	0	0	0	0	1	0	1	1	14	0	0	0	3G. Cephalosporins,metronidazole	12	5	2624.22
379	1	1	53	7	0	1	0	0	0	0	0	0	0	0	0	0	0	0	0	0	0	0	4	0	1	0	0	0	0	0	1	0	0	0	0	0	0	1	0	1	1	17	0	0	0	3G. Cephalosporins,metronidazole	7	6	2058.64
380	0	0	26	8	0	1	0	0	0	0	0	0	0	0	0	0	0	0	0	0	0	0	2	0	1	0	0	0	0	0	1	0	0	0	0	0	0	1	0	1	1	23	0	0	0	3G. Cephalosporins,metronidazole	8	8	2658.28
381	0	0	74	4	0	1	1	0	0	0	1	0	0	0	0	0	0	0	0	0	0	0	10	0	1	0	0	0	0	0	1	0	0	0	0	0	0	1	0	1	1	4	0	0	0	3G. Cephalosporins,metronidazole	4	4	1844.3
382	0	0	62	15	0	1	0	0	0	0	0	0	0	0	0	0	0	0	0	0	0	0	3	0	1	0	0	0	0	0	1	0	0	0	0	0	0	1	0	1	1	3	0	0	0	3G. Cephalosporins,metronidazole	15	5	3760.2
383	0	0	68	5	0	1	0	0	0	0	0	0	0	0	0	0	0	0	0	0	0	0	5	0	1	0	0	0	0	0	1	0	0	0	0	0	0	1	0	1	1	5	0	0	0	3G. Cephalosporins,metronidazole	5	4	2160.28
384	0	0	56	5	0	1	0	0	0	0	0	0	0	0	0	0	0	0	0	0	0	0	8	0	1	0	0	0	0	0	1	0	0	0	0	0	0	1	0	1	1	4.5	0	0	0	3G. Cephalosporins,metronidazole	5	4	1879.84
385	0	0	67	3	0	1	1	0	1	0	0	0	0	0	0	0	0	0	0	0	0	0	8	1	0	0	0	0	0	0	1	0	0	0	0	1	0	0	0	1	1	8	0	0	0	3G. Cephalosporins,metronidazole	3	3	1629.6
386	0	1	36	6	0	1	0	0	0	0	0	0	0	0	0	0	0	0	0	0	0	0	0	0	1	0	0	0	0	0	1	0	0	0	0	1	0	0	0	1	1	12	0	0	0	3G. Cephalosporins,metronidazole	6	3	2410.89
387	0	1	41	7	0	1	0	0	0	0	0	0	0	0	0	0	0	0	0	0	0	0	1	0	1	0	0	0	0	0	1	0	0	0	0	1	0	0	0	1	1	5	0	0	0	3G. Cephalosporins,metronidazole	7	5	2374.76
388	0	0	29	9	0	1	0	0	0	0	0	0	0	0	0	0	0	0	0	0	0	0	3	0	1	0	0	0	0	0	1	0	0	0	0	1	0	0	0	1	1	5	0	0	0	3G. Cephalosporins,metronidazole	9	7	3559.57
389	0	0	78	7	0	1	0	0	0	0	0	0	0	0	0	0	0	0	0	0	0	0	6	0	1	0	0	0	0	0	1	0	0	0	0	0	0	1	0	1	1	6	0	0	0	3G. Cephalosporins,metronidazole	7	8	2231.74
390	0	1	52	22	1	1	0	0	0	0	0	0	0	0	0	0	0	0	0	0	0	0	6	0	0	0	0	0	0	1	0	0	1	0	0	1	0	0	0	1	1	15	0	0	0	2G. Cephalosporins,metronidazole	22	15	5159.87
391	1	1	59	14	1	2	0	0	0	0	0	0	0	0	0	0	0	0	0	0	0	0	7	0	0	0	0	1	0	0	0	0	0	1	0	1	0	0	0	1	1	3	0	0	0	2G. Cephalosporins,metronidazole	14	14	5891.8
392	0	1	23	11	1	1	0	0	0	0	0	0	0	0	0	0	0	0	0	0	0	0	10	0	0	0	0	0	0	1	0	0	1	0	0	1	0	0	0	1	1	4	0	0	0	2G. Cephalosporins,metronidazole	11	8	3225.99
393	0	1	53	3	1	1	0	0	0	0	0	0	0	0	0	0	0	0	0	0	0	0	4	0	0	0	0	0	1	0	0	0	0	1	0	1	0	0	0	1	1	2	0	0	0	2G. Cephalosporins	3	4	1819.9
394	0	0	27	8	0	2	0	0	0	0	0	0	0	0	0	0	0	0	0	0	0	0	2	0	1	0	0	0	0	0	1	0	0	0	0	1	0	0	0	1	1	16	0	0	0	2G. Cephalosporins,metronidazole	8	7	1676.19
395	0	0	68	7	1	2	1	1	0	0	1	0	0	0	0	0	0	0	0	0	0	0	25	0	1	0	0	0	0	0	1	0	0	0	0	1	0	0	0	1	1	4	0	0	0	2G. Cephalosporins,metronidazole	7	7	2544.91
396	0	1	55	11	1	1	0	0	0	0	0	0	0	0	0	0	0	0	0	0	0	0	10	0	0	0	0	0	1	0	0	0	0	1	0	1	0	0	0	1	1	2	0	0	0	2G. Cephalosporins,metronidazole	11	7	4072.67
397	0	1	52	7	0	1	1	0	0	0	0	0	0	0	0	1	0	0	0	0	0	0	999	0	1	0	0	0	0	0	1	0	1	0	0	0	0	1	0	1	1	3	0	0	0	2G. Cephalosporins,metronidazole	7	7	1905.79
399	0	1	83	8	1	1	0	0	0	0	0	0	0	0	0	0	0	0	0	0	0	0	15	0	0	0	0	0	1	0	0	0	0	1	0	1	0	0	0	1	1	7	0	0	0	2G. Cephalosporins,metronidazole	8	7	3154.1
400	0	1	42	23	1	1	0	0	0	0	0	0	0	0	0	0	0	0	0	0	0	0	10	0	0	0	0	0	1	0	0	0	0	1	0	1	0	0	0	2	1	7	1	0	0	2G. Cephalosporins	23	19	4932.22
401	0	1	64	9	0	1	1	0	1	0	0	0	0	0	0	0	0	0	0	0	0	0	5	0	1	0	0	0	0	0	1	0	0	0	0	0	0	1	0	1	1	24	0	0	0	2G. Cephalosporins,metronidazole	9	7	1717.81
402	0	1	31	27	1	1	0	0	0	0	0	0	0	0	0	0	0	0	0	0	0	0	3	0	1	0	0	0	0	0	1	0	0	0	0	0	0	1	0	1	1	70	0	0	0	3G. Cephalosporins,metronidazole	27	19	6218.65
403	1	1	33	11	0	1	0	0	0	0	0	0	0	0	0	0	0	0	0	0	0	0	0	0	1	0	0	0	0	0	1	0	0	0	0	0	0	1	0	1	1	2	0	0	0	metronidazole	11	11	2291.7
404	0	0	49	8	1	1	0	0	0	0	0	0	0	0	0	0	0	0	0	0	0	0	4	0	0	0	0	0	1	0	0	0	0	1	0	1	0	0	0	1	1	2.5	0	0	0	2G. Cephalosporins,metronidazole	8	7	3446.67
405	0	1	69	12	1	1	1	1	1	0	0	0	0	0	0	0	0	0	0	0	0	0	13	0	0	0	1	0	0	0	0	0	0	0	1	0	0	0	1	1	1	15	0	0	0	β-lactam/β-lactamase inhibitor combinations,metr	12	6	3681.67
406	0	1	42	9	1	1	1	0	0	0	0	0	0	0	0	1	0	0	0	0	0	0	2	0	0	0	0	0	0	1	0	0	1	0	0	1	0	0	0	1	1	2.5	0	0	0	2G. Cephalosporins,metronidazole	9	9	3173.96
407	0	1	61	10	1	1	1	0	0	0	0	0	0	0	0	0	0	0	0	0	0	0	6	0	0	0	0	0	1	0	0	0	0	1	0	1	0	0	0	1	1	3	0	0	0	2G. Cephalosporins,metronidazole	10	9	3089.47
408	0	0	72	12	1	1	1	1	1	0	0	0	0	0	0	0	0	0	0	0	0	0	9	0	0	0	1	0	0	0	0	0	0	0	1	0	0	1	0	1	1	48	0	0	0	2G. Cephalosporins,metronidazole	12	9	4155.96
409	0	1	36	8	1	1	0	0	0	0	0	0	0	0	0	0	0	0	0	0	0	0	0	0	0	0	0	0	1	0	0	0	0	1	0	1	0	0	0	1	1	26	0	0	0	2G. Cephalosporins,metronidazole	8	7	3610.35
410	0	1	56	8	1	1	0	0	0	0	0	0	0	0	0	0	0	0	0	0	0	0	3	0	0	0	0	0	1	0	0	0	0	1	0	0	0	1	0	1	1	2	0	0	0	2G. Cephalosporins	8	7	2325.92
411	1	0	59	15	0	2	1	1	1	0	0	0	0	0	0	0	0	0	0	0	0	0	7	1	0	0	0	0	0	0	0	0	0	0	1	0	1	0	0	1	1	48	0	0	0	2G. Cephalosporins,metronidazole	15	15	2426.8
412	0	1	52	8	1	1	0	0	0	0	0	0	0	0	0	0	0	0	0	0	0	0	2	0	0	0	0	0	1	0	0	0	0	1	0	1	0	0	0	1	1	2	0	0	0	2G. Cephalosporins,metronidazole	8	6	2974.07
413	0	1	35	8	1	1	0	0	0	0	0	0	0	0	0	0	0	0	0	0	0	0	7	0	0	0	0	0	1	0	0	0	0	1	0	1	0	0	0	1	1	4.5	0	0	0	2G. Cephalosporins,metronidazole	8	7	3211.65
414	0	0	53	10	0	1	0	0	0	0	0	0	0	0	0	0	0	0	0	0	0	0	3	0	1	0	0	0	0	0	1	0	0	0	0	0	0	1	0	1	1	20	0	0	0	2G. Cephalosporins,metronidazole	10	10	1718.91
415	0	0	82	6	0	1	0	0	0	0	0	0	0	0	0	0	0	0	0	0	0	0	8	0	1	0	0	0	0	0	1	0	0	0	0	0	0	1	0	1	1	4	0	0	0	2G. Cephalosporins,metronidazole	6	6	1844.04
416	0	0	46	7	0	1	0	0	0	0	0	0	0	0	0	0	0	0	0	0	0	0	4	0	1	0	0	0	0	0	1	0	0	0	0	0	0	1	0	1	1	14	0	0	0	2G. Cephalosporins,metronidazole	7	7	1446.37
417	0	1	55	5	0	1	1	1	0	0	0	0	0	0	0	0	0	0	0	0	0	0	6	0	1	0	0	0	0	0	1	0	0	0	0	0	0	1	0	1	1	18	0	0	0	3G. Cephalosporins,metronidazole	5	5	1915.68
418	0	0	75	6	0	1	1	0	1	1	0	0	0	0	0	0	0	0	0	0	0	0	10	0	1	0	0	0	0	0	1	0	0	0	0	0	0	1	0	1	1	15	0	0	0	2G. Cephalosporins,metronidazole	6	6	1696.07
419	0	1	40	7	0	1	0	0	0	0	0	0	0	0	0	0	0	0	0	0	0	0	1	0	0	0	0	0	1	0	0	0	0	1	0	1	0	0	0	1	1	10	0	0	0	2G. Cephalosporins	7	7	1951.11
420	0	1	51	9	0	1	0	0	0	0	0	0	0	0	0	0	0	0	0	0	0	0	3	0	1	0	0	0	0	0	1	0	0	0	0	0	0	1	0	1	1	3	0	0	0	2G. Cephalosporins,metronidazole	9	9	1911.57
421	0	1	20	7	0	1	0	0	0	0	0	0	0	0	0	0	0	0	0	0	0	0	1	0	1	0	0	0	0	0	1	0	0	0	0	1	0	0	0	1	1	17	0	0	0	2G. Cephalosporins,metronidazole	7	6	1139.11
422	0	1	20	12	1	1	0	0	0	0	0	0	0	0	0	0	0	0	0	0	0	0	2	0	0	0	0	0	1	0	0	0	0	1	0	1	0	0	0	1	1	3	0	0	0	2G. Cephalosporins,metronidazole	12	6	2710.69
423	0	1	34	8	1	1	0	0	0	0	0	0	0	0	0	0	0	0	0	0	0	0	5	0	0	0	0	0	1	0	0	0	0	1	0	1	0	0	0	1	1	3	0	0	0	2G. Cephalosporins,metronidazole	8	8	2176.65
424	0	1	43	8	0	1	1	0	1	0	0	0	0	0	0	0	0	0	0	0	0	0	6	0	1	0	0	0	0	0	1	0	0	0	0	1	0	0	0	1	1	5	0	0	0	2G. Cephalosporins,metronidazole	8	7	1668.48
425	0	1	63	16	1	1	0	0	0	0	0	0	0	0	0	0	0	0	0	0	0	0	5	0	0	1	0	0	0	0	0	1	0	0	0	0	0	1	0	1	1	162	0	0	0	3G. Cephalosporins,metronidazole,Aminoglycosides	16	15	5370.23
426	0	0	72	16	1	1	1	0	1	0	0	0	0	0	0	0	0	0	0	0	0	0	11	0	0	1	0	0	0	0	1	1	0	0	0	1	0	0	0	1	1	8	0	0	0	2G. Cephalosporins,metronidazole	16	10	4198.61
427	0	1	31	15	1	1	0	0	0	0	0	0	0	0	0	0	0	0	0	0	0	0	2	0	0	0	0	0	1	0	0	0	0	1	0	1	0	0	0	1	1	9	0	0	0	3G. Cephalosporins,metronidazole	15	11	3992.83
428	0	1	36	12	1	1	0	0	0	0	0	0	0	0	0	0	0	0	0	0	0	0	0	0	0	0	0	0	1	0	0	0	0	1	0	1	0	0	0	1	1	8	0	0	0	3G. Cephalosporins,metronidazole	12	11	4383.35
429	0	1	44	12	1	1	0	0	0	0	0	0	0	0	0	0	0	0	0	0	0	0	3	0	0	0	0	0	1	0	0	0	0	1	0	1	0	0	0	1	1	3	0	0	0	3G. Cephalosporins,metronidazole	12	11	3565.9
430	0	1	60	15	1	1	1	0	0	0	0	0	0	0	0	0	0	0	0	0	0	0	6	0	0	0	0	0	1	0	0	0	0	1	0	1	0	0	0	1	1	9	0	0	0	3G. Cephalosporins,metronidazole	15	11	3820.79
431	0	1	84	11	1	1	1	0	0	0	0	0	0	0	0	0	0	0	0	0	0	0	11	0	0	0	0	0	1	0	0	0	0	1	0	1	0	0	0	1	1	5	0	0	0	2G. Cephalosporins,metronidazole	11	8	3051.64
432	0	1	48	11	1	1	0	0	0	0	0	0	0	0	0	0	0	0	0	0	0	0	5	0	0	0	0	0	1	0	0	0	0	1	0	1	0	0	0	1	1	4	0	0	0	2G. Cephalosporins,metronidazole	11	11	2247.55
433	0	1	41	12	0	1	0	0	0	0	0	0	0	0	0	0	0	0	0	0	0	0	5	0	0	0	0	0	1	0	0	0	0	1	0	1	0	0	0	1	1	4	0	0	0	2G. Cephalosporins,metronidazole	12	8	2620.77
434	0	0	92	15	1	1	1	0	1	0	0	0	0	0	0	0	0	0	0	0	0	0	11	0	0	0	0	1	0	0	0	0	0	1	0	1	0	0	0	1	1	3.5	0	0	0	metronidazole	15	4	5402.32
435	0	1	45	14	1	1	1	1	0	0	0	0	0	0	0	0	0	0	0	0	0	0	7	0	0	0	0	0	1	0	0	0	0	1	0	1	0	0	0	1	1	12	0	0	0	2G. Cephalosporins,metronidazole	14	10	3078.69
436	0	1	75	22	1	1	1	0	1	0	1	0	0	0	0	0	0	0	0	0	0	0	8	0	0	0	0	0	0	1	0	1	0	0	0	1	0	0	0	1	1	8	0	0	0	2G. Cephalosporins,metronidazole	22	18	4657.21
437	0	1	39	8	1	1	0	0	0	0	0	0	0	0	0	0	0	0	0	0	0	0	3	0	0	0	0	0	1	0	0	0	0	1	0	1	0	0	0	1	1	5	0	0	0	2G. Cephalosporins	8	7	2399.15
438	0	1	37	13	1	1	0	0	0	0	0	0	0	0	0	0	0	0	0	0	0	0	4	0	0	0	0	0	1	0	0	0	0	1	0	1	0	0	0	1	1	2.5	0	0	0	3G. Cephalosporins,metronidazole	13	13	3997.92
439	0	1	54	8	1	1	0	0	0	0	0	0	0	0	0	0	0	0	0	0	0	0	5	0	0	0	0	1	0	0	0	0	0	1	0	1	0	0	0	1	1	3	0	0	0	2G. Cephalosporins,metronidazole	8	7	3244.32
440	0	0	56	6	0	1	1	1	1	1	1	0	0	0	0	0	0	0	0	0	0	0	11	0	1	0	0	0	0	0	1	0	0	0	0	0	0	1	0	1	1	6	0	0	0	3G. Cephalosporins,metronidazole	6	5	1635.91
441	0	0	67	6	0	1	0	0	0	0	0	0	0	0	0	0	0	0	0	0	0	0	5	0	1	0	0	0	0	0	1	0	0	0	0	0	0	1	0	1	1	22	0	0	0	Fluoroquinolone,metronidazole	6	6	1736.71
442	0	0	75	9	1	1	0	0	0	0	0	0	0	0	0	0	0	0	0	0	0	0	36	0	0	0	0	1	0	0	0	0	0	1	0	1	0	0	0	1	1	5	0	0	1	Glycopeptide,Carbapenems	9	4	19498.5
443	0	0	70	36	1	1	1	0	0	0	1	0	0	0	0	0	0	0	0	0	0	0	32	0	0	0	0	1	0	0	0	0	0	1	0	1	0	0	0	1	1	3	0	0	0	Carbapenems	36	31	21770
444	0	1	80	7	0	2	1	0	0	0	0	1	0	0	0	0	0	0	0	0	0	0	18	0	1	0	0	0	0	0	1	0	0	0	0	0	0	1	0	1	1	4.5	0	0	0	2G. Cephalosporins	7	3	1669.74
445	0	1	22	9	0	1	0	0	0	0	0	0	0	0	0	0	0	0	0	0	0	0	3	0	0	0	0	0	1	0	0	0	0	1	0	1	0	0	0	1	1	9.5	0	0	0	3G. Cephalosporins,metronidazole	9	8	3711.11
446	0	1	72	4	0	1	1	1	1	0	1	0	0	0	0	0	0	0	0	0	0	0	11	0	1	0	0	0	0	0	1	0	0	0	0	0	0	1	0	1	1	12	0	0	0	3G. Cephalosporins,metronidazole	4	5	1529.5
447	0	1	58	20	1	1	1	0	0	0	0	1	0	0	0	0	0	0	0	0	0	0	8	0	0	0	0	0	1	0	0	0	0	1	0	0	0	1	0	1	1	7	0	0	0	3G. Cephalosporins,metronidazole	20	7	6857.46
448	0	1	58	28	1	1	0	0	0	0	0	0	0	0	0	0	0	0	0	0	0	0	21	0	0	0	0	0	1	0	0	0	0	1	0	1	0	0	0	2	1	6	1	0	0	3G. Cephalosporins,metronidazole	28	14	9278.71
449	0	1	88	6	0	1	1	0	1	0	0	1	0	0	0	0	0	0	0	0	0	0	8	0	1	0	0	0	0	0	1	0	0	0	0	0	0	1	0	1	1	6	0	0	0	3G. Cephalosporins,metronidazole	6	5	1926.29
450	0	1	49	4	0	1	1	0	0	0	0	0	0	0	0	0	0	0	0	0	0	0	7	0	1	0	0	0	0	0	1	0	0	0	0	0	0	1	0	1	1	7	0	0	0	2G. Cephalosporins	4	6	1486.24
451	0	0	53	9	0	2	1	0	0	0	0	1	0	0	0	0	0	0	0	0	0	0	6	0	0	0	1	0	0	0	0	0	0	0	1	0	0	1	0	1	1	17	0	0	0	3G. Cephalosporins,metronidazole	9	8	3923.79
452	0	1	44	78	1	2	1	0	1	0	0	0	0	0	0	0	0	0	0	0	0	0	32	0	1	0	0	0	0	0	1	0	0	0	0	1	0	0	0	2	1	5.5	1	1	0	Glycopeptide,Carbapenems	78	36	19979.9
453	0	1	68	32	1	1	0	0	0	0	0	0	0	0	0	0	0	0	0	0	0	0	22	0	0	0	0	0	0	1	0	0	1	0	0	1	0	0	0	2	1	1	1	0	0	3G. Cephalosporins,metronidazole	32	18	13812.8
455	0	1	38	7	0	1	0	0	0	0	0	0	0	0	0	0	0	0	0	0	0	0	0	0	0	0	0	0	1	0	0	0	0	1	0	0	0	1	0	1	1	2.6	0	0	0	2G. Cephalosporins,metronidazole	7	4	2368.14
456	0	0	52	8	0	1	1	0	1	0	0	0	0	0	0	0	0	0	0	0	0	0	5	0	1	0	0	0	0	0	1	0	0	0	0	0	0	1	0	1	1	15	0	0	0	3G. Cephalosporins,metronidazole	8	6	1671.29
457	0	1	20	7	0	1	0	0	0	0	0	0	0	0	0	0	0	0	0	0	0	0	5	0	0	0	0	1	0	0	0	0	0	1	0	0	0	1	0	1	1	4	0	0	0	3G. Cephalosporins,metronidazole	7	6	3322.53
458	0	0	79	9	1	1	0	0	0	0	0	0	0	0	0	0	0	0	0	0	0	0	11	0	0	0	0	0	1	0	0	0	0	1	0	0	0	1	0	1	1	6.5	0	0	0	3G. Cephalosporins,metronidazole	9	5	2597.73
459	0	1	32	8	1	1	0	0	0	0	0	0	0	0	0	0	0	0	0	0	0	0	10	0	0	0	0	0	1	0	0	0	0	1	0	0	0	1	0	1	1	4	0	0	0	3G. Cephalosporins,metronidazole	8	8	3560.38
460	0	1	60	9	0	1	1	0	0	0	0	0	0	0	0	0	0	0	0	1	0	0	6	0	0	1	0	0	0	0	0	0	0	1	0	0	0	1	0	1	1	6	0	0	0	3G. Cephalosporins	9	5	2493.85
461	0	1	60	17	1	2	1	0	0	0	0	1	0	0	0	0	0	0	0	0	0	0	8	0	0	0	0	1	0	0	0	0	0	1	0	0	0	1	0	1	1	5	0	0	0	3G. Cephalosporins	17	8	3850.42
462	0	1	73	35	1	2	1	0	1	1	1	0	0	0	0	0	0	0	0	0	0	0	15	0	0	0	0	0	0	1	0	1	0	0	0	1	0	0	0	2	1	2.5	1	1	1	3G. Cephalosporins,metronidazole	35	35	27815
463	0	1	70	25	1	1	0	0	0	0	0	0	0	0	0	0	0	0	0	0	0	0	17	0	0	0	0	0	0	1	0	1	0	0	0	1	0	0	0	1	1	8	0	0	0	3G. Cephalosporins,metronidazole	25	10	8663.29
464	0	1	88	13	1	1	1	0	1	0	0	0	0	0	0	0	0	0	0	0	0	0	22	0	0	0	0	1	0	0	0	0	0	1	0	1	0	0	0	1	1	2.5	0	0	0	3G. Cephalosporins,metronidazole	13	9	4504.59
465	0	1	36	7	0	1	1	0	0	0	1	0	0	0	0	0	0	0	0	1	0	0	4	0	0	0	0	0	1	0	0	0	0	1	0	0	0	1	0	1	1	15	0	0	0	3G. Cephalosporins,metronidazole	7	3	2841
466	0	1	63	11	1	1	1	1	1	0	0	0	0	0	0	0	0	0	0	0	0	0	13	0	0	0	0	0	1	0	0	0	0	1	0	1	0	0	0	1	1	6	0	0	0	3G. Cephalosporins,metronidazole	11	6	4346.71
467	0	1	66	14	1	1	1	0	1	0	0	0	0	0	0	0	0	0	0	0	0	0	10	0	0	0	0	0	0	1	0	1	0	0	0	1	0	0	0	1	1	6	0	0	0	3G. Cephalosporins,metronidazole	14	7	6905.5
468	0	1	57	7	0	2	0	0	0	0	0	0	0	0	0	0	0	0	0	0	0	0	6	0	0	0	0	0	1	0	0	0	0	1	0	1	0	0	0	1	1	2	0	0	0	2G. Cephalosporins	7	7	2701.41
469	1	1	80	26	1	2	1	0	1	0	1	0	0	0	0	0	0	0	0	0	0	0	19	0	0	0	0	1	0	0	0	0	0	1	0	0	0	1	0	1	1	2.5	0	0	0	3G. Cephalosporins,metronidazole	26	25	7754
470	0	0	59	10	1	1	0	0	0	0	0	0	0	0	0	0	0	0	0	0	0	0	11	0	0	0	0	1	0	0	0	0	0	1	0	1	0	0	0	1	1	9	0	0	0	2G. Cephalosporins,metronidazole	10	7	3472.99
471	0	0	69	24	1	1	0	0	0	0	0	0	0	0	0	0	0	0	0	0	0	0	13	0	0	0	0	0	0	1	0	1	0	0	0	1	0	0	0	4	1	4	1	1	0	3G. Cephalosporins,metronidazole	24	8	7241.54
472	0	1	76	59	1	1	1	0	1	0	0	0	0	0	0	0	0	0	0	0	0	0	11	0	1	0	0	0	0	0	1	0	0	0	0	0	0	1	0	2	1	5	1	1	1	β-lactam/β-lactamase inhibitor combinations	59	54	42884.5
474	0	1	28	7	0	1	0	0	0	0	0	0	0	0	0	0	0	0	0	0	0	0	2	0	0	0	0	1	0	0	0	0	0	1	0	0	0	1	0	1	1	3	0	0	0	2G. Cephalosporins,metronidazole	7	5	3145.04
475	0	1	18	8	0	1	0	0	0	0	0	0	0	0	0	0	0	0	0	0	0	0	2	0	0	0	0	0	1	0	0	0	0	1	0	0	0	1	0	1	1	6	0	0	0	2G. Cephalosporins,metronidazole	8	7	3744.47
476	1	1	52	17	0	2	1	0	0	0	0	0	0	0	0	0	0	0	0	0	0	0	6	0	0	0	0	1	0	0	0	0	0	1	0	0	0	1	0	1	1	2	0	0	0	2G. Cephalosporins,metronidazole	17	14	7189.4
477	0	1	53	8	1	2	1	0	1	0	0	0	0	0	0	0	0	0	0	1	0	0	13	0	0	0	0	1	0	0	0	0	0	1	0	0	0	1	0	1	1	16	0	0	0	2G. Cephalosporins	8	5	4935.52
478	0	1	53	22	1	1	1	0	0	0	0	0	0	0	0	0	0	0	0	0	0	0	13	0	0	0	0	0	1	0	0	0	0	1	0	0	0	1	0	1	1	60	0	1	1	3G. Cephalosporins,metronidazole	22	32	14311.7
479	0	1	70	5	1	1	1	0	0	0	0	1	0	1	1	0	0	0	0	0	0	0	16	0	0	0	0	0	1	0	0	0	0	1	0	1	0	0	0	1	1	5	0	0	0	3G. Cephalosporins,metronidazole	5	9	4171.41
481	0	1	35	7	0	1	0	0	0	0	0	0	0	0	0	0	0	0	0	0	0	0	7	0	0	0	0	0	1	0	0	0	0	1	0	0	0	1	0	1	1	3	0	0	0	3G. Cephalosporins	7	4	2169.6
482	0	1	46	7	0	1	0	0	0	0	0	0	0	0	0	0	0	0	0	0	0	0	5	0	0	0	0	0	1	0	0	0	0	1	0	1	0	0	0	1	1	3.5	0	0	0	2G. Cephalosporins,metronidazole	7	6	8054.24
483	0	1	54	7	0	1	1	0	0	0	0	0	0	0	0	0	0	0	0	1	0	0	8	0	0	0	1	0	0	0	0	0	0	0	1	0	0	1	0	1	1	5.5	0	0	0	3G. Cephalosporins,metronidazole	7	5	3194.19
484	0	1	56	201	1	1	0	0	0	0	0	0	0	0	0	0	0	0	0	0	0	0	6	0	0	0	0	0	0	1	0	1	0	0	0	1	0	0	0	6	1	4.5	1	1	0	3G. Cephalosporins,metronidazole	201	85	65374.2
485	0	0	82	8	1	2	1	0	1	0	0	0	0	0	0	0	0	0	0	0	0	0	15	0	0	0	0	0	1	0	0	0	0	1	0	1	0	0	0	1	1	3.5	0	0	0	3G. Cephalosporins,metronidazole	8	8	3772.59
486	0	1	57	9	0	1	1	0	1	0	0	0	0	0	0	0	0	0	0	0	0	0	5	0	0	0	0	1	0	0	0	0	0	1	0	1	0	0	0	1	1	3	0	0	0	3G. Cephalosporins,metronidazole	9	6	2452.75
487	0	1	41	11	0	1	0	0	0	0	0	0	0	0	0	0	0	0	0	0	0	0	7	0	0	0	0	0	1	0	0	0	0	1	0	1	0	0	0	1	1	2	0	0	0	3G. Cephalosporins,metronidazole	11	9	3509.14
488	0	0	81	10	1	1	1	0	1	0	0	0	0	0	0	0	0	0	0	0	0	0	19	0	0	0	0	0	1	0	0	0	0	1	0	1	0	0	0	1	1	3	0	0	0	3G. Cephalosporins	10	6	3699.79
490	0	0	32	5	0	1	0	0	0	0	0	0	0	0	0	0	0	0	0	0	0	0	4	0	1	0	0	0	0	0	1	0	0	0	0	0	0	1	0	2	1	48	1	0	0	3G. Cephalosporins,metronidazole	5	13	4942.78
492	0	0	49	5	0	1	0	0	0	0	0	0	0	0	0	0	0	0	0	0	0	0	5	0	1	0	0	0	0	0	1	0	0	0	0	0	0	1	0	1	1	24	0	0	0	3G. Cephalosporins,metronidazole	5	5	2910.17
493	0	1	70	8	0	1	1	0	1	0	0	1	0	0	0	0	0	0	0	0	0	0	12	0	1	0	0	0	0	0	1	0	0	0	0	0	1	0	0	1	1	12	0	0	0	3G. Cephalosporins,metronidazole	8	8	2947.41
494	0	1	74	19	0	1	1	0	0	0	0	0	0	0	0	0	0	1	0	0	0	0	7	1	0	0	0	0	0	0	0	0	0	0	1	0	0	1	0	2	1	48	1	0	0	3G. Cephalosporins,metronidazole	19	19	5481.31
495	0	1	68	12	0	1	1	0	1	0	1	0	0	0	0	0	0	1	0	0	0	0	8	0	1	0	0	0	0	0	1	0	0	0	0	0	1	0	0	1	1	24	0	0	0	3G. Cephalosporins,metronidazole	12	9	4400.12
497	0	1	58	15	0	1	1	0	1	1	0	0	0	0	0	0	0	0	0	0	0	0	6	1	0	0	0	0	0	0	1	0	0	0	0	0	0	1	0	1	1	48	0	0	0	3G. Cephalosporins,metronidazole	15	14	9039.93
498	0	1	72	17	0	2	1	0	0	0	0	0	0	0	0	0	1	0	0	0	0	0	9	1	0	0	0	0	0	0	0	0	0	0	1	0	0	1	0	1	1	48	0	0	0	Fluoroquinolone,metronidazole	17	15	4492.42
499	0	0	42	4	0	1	0	0	0	0	0	0	0	0	0	0	0	0	0	0	0	0	4	0	1	0	0	0	0	0	1	0	0	0	0	0	0	1	0	1	1	12	0	0	0	3G. Cephalosporins	4	3	2177.58
500	0	0	40	7	0	1	0	0	0	0	0	0	0	0	0	0	0	0	0	0	0	0	0	0	1	0	0	0	0	0	1	0	0	0	0	0	0	1	0	1	1	12	0	0	0	3G. Cephalosporins,metronidazole	7	7	2995.08
501	0	1	48	6	0	1	0	0	0	0	0	0	0	0	0	0	0	0	0	0	0	0	5	0	1	0	0	0	0	0	1	0	0	0	0	0	0	1	0	1	1	12	0	0	0	3G. Cephalosporins,metronidazole	6	7	2824.19
503	0	0	37	18	0	2	0	0	0	0	0	0	0	0	0	0	0	0	0	0	0	0	4	1	0	0	0	0	0	0	0	1	0	0	1	0	0	0	1	1	1	48	0	0	0	3G. Cephalosporins	18	9	4195.98
504	0	0	54	8	0	1	0	0	0	0	0	0	0	0	0	0	0	0	0	0	0	0	4	0	1	0	0	0	0	0	1	0	0	0	0	0	0	1	0	1	1	72	0	0	0	3G. Cephalosporins,metronidazole	8	8	4405.53
505	0	1	31	16	0	2	1	0	0	0	0	1	0	0	0	0	0	0	0	0	0	0	3	0	1	0	0	0	0	0	1	0	0	0	0	0	0	1	0	1	1	12	0	0	0	3G. Cephalosporins,metronidazole	16	16	6095.03
506	0	0	48	7	0	1	0	0	0	0	0	0	0	0	0	0	0	0	0	0	0	0	8	0	1	0	0	0	0	0	1	0	0	0	0	0	0	1	0	1	1	12	0	0	0	2G. Cephalosporins,metronidazole	7	4	2843.46
507	0	0	83	8	0	1	1	0	1	0	0	0	0	0	0	0	0	0	0	0	0	0	8	0	1	0	0	0	0	0	1	0	0	0	0	0	0	1	0	1	1	12	0	0	0	3G. Cephalosporins,metronidazole	8	7	3932.11
508	0	1	50	10	0	1	0	0	0	0	0	0	0	0	0	0	0	0	0	0	0	0	2	0	1	0	0	0	0	0	1	0	0	0	0	0	0	1	0	1	1	12	0	0	0	3G. Cephalosporins,metronidazole	10	10	4392.02
509	0	0	38	8	0	1	0	0	0	0	0	0	0	0	0	0	0	0	0	0	0	0	2	0	1	0	0	0	0	0	1	1	0	0	0	0	0	1	0	1	1	12	0	0	0	3G. Cephalosporins,metronidazole	8	8	3710.49
510	0	0	22	8	0	1	0	0	0	0	0	0	0	0	0	0	0	0	0	0	0	0	2	0	1	0	0	0	0	0	1	0	0	0	0	0	0	1	0	1	1	12	0	0	0	3G. Cephalosporins,metronidazole	8	5	3650.65
511	0	1	79	10	1	1	1	0	1	0	0	0	0	0	0	0	0	0	0	0	0	0	16	0	1	0	0	0	0	0	1	1	1	0	0	1	0	0	0	1	1	12	0	0	0	3G. Cephalosporins,metronidazole	10	8	7510.08
512	0	1	78	7	0	1	1	0	0	1	0	0	0	0	0	0	0	0	0	0	0	0	9	0	1	0	0	0	0	0	1	0	0	0	0	0	0	1	0	1	1	12	0	0	0	3G. Cephalosporins,metronidazole	7	7	4048.64
513	0	0	83	17	0	1	0	0	0	0	0	0	0	0	0	0	0	0	0	0	0	0	8	0	1	0	0	0	0	0	1	0	0	0	0	0	0	1	0	1	1	12	0	0	0	3G. Cephalosporins,metronidazole	17	18	6070.51
514	0	1	34	7	0	1	0	0	0	0	0	0	0	0	0	0	0	0	0	0	0	0	3	0	1	0	0	0	0	0	1	0	0	0	0	0	1	0	0	1	1	12	0	0	0	2G. Cephalosporins,metronidazole	7	6	2653.21
515	0	1	48	30	0	2	1	0	0	0	1	0	0	0	0	0	0	0	0	0	0	0	8	0	1	0	0	0	0	0	1	0	0	0	0	1	0	0	0	2	1	12	1	1	0	2G. Cephalosporins,metronidazole	30	30	7564.59
516	0	1	31	7	0	1	0	0	0	0	0	0	0	0	0	0	0	0	0	0	0	0	2	0	0	0	0	0	1	0	0	0	0	1	0	1	0	0	0	1	1	12	0	0	0	3G. Cephalosporins,metronidazole	7	7	4683.81
517	0	1	56	17	0	1	1	0	1	0	0	0	0	0	0	0	0	0	0	1	0	0	8	0	0	0	0	0	0	0	0	0	1	0	0	1	0	0	0	1	1	42	0	0	0	3G. Cephalosporins,metronidazole	17	11	9381.99
518	0	1	64	6	1	1	1	0	0	0	0	0	0	0	0	0	0	0	0	0	0	0	9	0	0	0	0	1	0	0	0	0	0	1	0	1	0	0	0	1	1	12	0	0	0	3G. Cephalosporins,metronidazole	6	6	5016.73
519	0	0	58	30	0	1	0	0	0	0	0	0	0	0	0	0	0	0	0	0	0	0	5	0	0	0	0	0	0	1	0	0	1	0	0	1	0	0	0	1	1	12	0	0	0	3G. Cephalosporins,metronidazole	30	13	10719.6
520	0	1	90	14	0	1	1	0	0	1	0	0	0	0	0	0	0	0	0	0	0	0	9	0	1	0	0	0	0	0	1	0	0	0	0	0	0	1	0	1	1	24	0	0	0	3G. Cephalosporins,metronidazole	14	8	6512.65
521	0	1	73	8	0	1	1	0	1	0	0	0	0	0	0	0	0	0	0	0	0	0	11	0	1	0	0	0	0	0	1	0	0	0	0	0	0	1	0	1	1	12	0	0	0	2G. Cephalosporins	8	8	2923.13
522	0	1	81	14	1	1	1	0	1	0	1	0	0	0	0	0	0	0	0	0	0	0	25	0	0	0	0	0	0	1	0	1	0	0	0	1	0	0	0	1	1	7	0	0	1	3G. Cephalosporins,metronidazole	14	15	13293.9
523	0	1	47	16	1	1	1	0	0	0	0	0	0	1	1	0	0	0	0	0	0	0	5	0	0	0	0	0	1	0	0	0	0	1	0	1	0	0	0	1	1	5	0	0	0	3G. Cephalosporins,metronidazole	16	12	6738.79
524	0	0	77	28	1	1	1	0	0	0	0	0	0	0	0	0	0	1	0	0	0	0	10	0	0	0	0	1	0	0	0	0	0	1	0	1	0	0	0	2	1	12	1	0	0	3G. Cephalosporins,metronidazole	28	29	14575.9
525	0	1	65	8	0	2	1	1	0	0	0	0	0	0	0	0	0	0	0	0	0	0	5	0	0	0	0	0	1	0	0	0	0	1	0	1	0	0	0	1	1	12	0	0	0	3G. Cephalosporins,metronidazole	8	8	5004.99
526	0	1	73	7	1	1	1	0	0	1	0	1	0	0	0	0	0	0	0	0	0	0	12	0	0	0	0	0	0	1	0	0	1	0	0	1	0	0	0	1	1	5	0	0	0	2G. Cephalosporins,metronidazole	7	7	4938.68
527	0	1	78	14	1	1	1	0	1	0	0	0	0	0	0	0	0	0	0	0	0	0	20	0	0	0	0	0	0	1	0	0	1	0	0	1	0	0	0	1	1	5	0	0	0	3G. Cephalosporins,metronidazole	14	7	7535.14
528	0	0	75	27	1	1	1	1	1	0	0	1	0	0	0	0	0	0	0	0	0	0	11	0	0	0	0	0	0	1	0	1	0	0	0	1	0	0	0	2	1	5	1	0	0	3G. Cephalosporins,metronidazole	27	17	13957.1
530	0	1	24	7	0	1	0	0	0	0	0	0	0	0	0	0	0	0	0	0	0	0	0	0	1	0	0	0	0	0	1	0	0	0	0	0	0	1	0	1	1	24	0	0	0	3G. Cephalosporins,metronidazole	7	6	2777.8
531	0	0	32	10	0	2	0	0	0	0	0	0	0	0	0	0	0	0	0	0	0	0	3	0	1	0	0	0	0	0	1	1	0	0	0	0	0	1	0	1	1	12	0	0	0	3G. Cephalosporins,metronidazole	10	8	5397.87
532	0	1	78	3	0	1	0	0	0	0	0	0	0	0	0	0	0	0	0	0	0	0	10	0	1	0	0	0	0	0	1	0	0	0	0	0	0	1	0	1	1	12	0	0	0	3G. Cephalosporins,metronidazole	3	4	2687.4
533	0	1	49	7	0	1	1	0	1	0	0	0	0	0	0	0	0	0	0	0	0	0	6	0	0	0	0	0	1	0	0	0	0	1	0	1	0	0	0	1	1	12	0	0	0	3G. Cephalosporins,metronidazole	7	7	4401.86
534	0	1	48	18	1	2	1	1	0	0	0	0	0	0	0	0	0	0	0	0	0	0	10	0	0	0	0	1	0	0	0	0	0	1	0	1	0	0	0	1	1	7	0	0	0	3G. Cephalosporins,metronidazole	18	10	8467.03
535	0	0	72	3	0	1	1	0	1	0	0	0	0	0	0	0	0	0	0	0	0	0	7	0	1	0	0	0	0	0	1	0	0	0	0	0	0	1	0	1	1	12	0	0	0	3G. Cephalosporins,metronidazole	3	3	2293.32
536	0	0	66	10	0	1	0	0	0	0	0	0	0	0	0	0	0	0	0	0	0	0	8	0	1	0	0	0	0	0	1	0	0	0	0	1	0	0	0	1	1	6	0	0	0	3G. Cephalosporins,metronidazole	10	10	4193.33
537	0	1	52	4	0	1	0	0	0	0	0	0	0	0	0	0	0	0	0	0	0	0	5	0	1	0	0	0	0	0	1	0	0	0	0	0	0	1	0	1	1	7	0	0	0	3G. Cephalosporins,metronidazole	4	4	2238.72
538	0	1	25	4	0	1	0	0	0	0	0	0	0	0	0	0	0	0	0	0	0	0	3	0	1	0	0	0	0	0	1	0	0	0	0	0	0	1	0	1	1	12	0	0	0	3G. Cephalosporins,metronidazole	4	4	2846.63
539	0	1	21	3	0	1	0	0	0	0	0	0	0	0	0	0	0	0	0	0	0	0	1	0	1	0	0	0	0	0	1	0	0	0	0	0	0	1	0	1	1	6	0	0	0	3G. Cephalosporins,metronidazole	3	7	2672.23
